# Supplementary material for: N-(2-{[7-(2-Anilinoeth­oxy)-3,6-dibromo­naphthalen-2-yl]­oxy}eth­yl)aniline
Source: Acta Crystallogr Sect E Struct Rep Online. 2012 Apr 13;68(Pt 5):o1355. doi: 10.1107/S1600536812014808 (PMC3344487; doi:10.1107/S1600536812014808)
Supplement: Supplementary file 2 [file e-68-o1355-Isup2.hkl]

# 
# h,k,l, Fc-squared, Fo-squared, sigma(Fo-squared) and status flag 
# 
data_I
_shelx_title ' _jiaxixueyuan-1' 
_shelx_refln_list_code          4 
_shelx_F_calc_maximum      184.98 
_exptl_crystal_F_000       560.00 
_reflns_d_resolution_high  0.8379 
 
loop_ 
 _symmetry_equiv_pos_as_xyz 
 'x, y, z' 
 '-x, -y, -z' 
 
_cell_length_a     9.5882 
_cell_length_b    10.8980 
_cell_length_c    13.0603 
_cell_angle_alpha 103.190 
_cell_angle_beta   93.953 
_cell_angle_gamma 115.622 
 
_shelx_F_squared_multiplier     1.000 
 
loop_ 
 _refln_index_h 
 _refln_index_k 
 _refln_index_l 
 _refln_F_squared_calc 
 _refln_F_squared_meas 
 _refln_F_squared_sigma 
 _refln_observed_status 
   2   0   0     5311.30     5248.10    101.39 o 
   3   0   0      148.98      101.04     11.17 o 
   4   0   0     2660.26     2664.65     47.24 o 
   5   0   0     7427.90     8398.67    185.31 o 
   6   0   0      188.81      205.12     19.97 o 
   7   0   0      344.90      382.47     26.84 o 
   8   0   0        3.30       14.54     13.56 o 
   9   0   0      128.59       98.76     22.56 o 
  10   0   0      137.12      155.53     51.21 o 
 -10   1   0        6.73       19.77     18.07 o 
  -9   1   0      562.57      735.12    113.37 o 
  -8   1   0      229.94      238.09     58.13 o 
  -7   1   0        7.30        5.85      8.35 o 
  -6   1   0       78.80       92.78     26.20 o 
  -5   1   0       24.47       15.62      9.67 o 
  -4   1   0     3476.85     3187.29     41.90 o 
  -3   1   0     1152.99     1207.48     24.53 o 
  -2   1   0     3094.06     2707.81     42.28 o 
   1   1   0     5207.36     4998.40     36.68 o 
   2   1   0     1075.97     1095.14     28.29 o 
   3   1   0      941.05      900.44     30.77 o 
   4   1   0      180.07      197.01     19.05 o 
   5   1   0     1102.19     1070.14     36.28 o 
   6   1   0      495.54      503.72     26.02 o 
   7   1   0      141.80      144.79     19.90 o 
   8   1   0      168.16      178.95     28.69 o 
   9   1   0       76.13       53.74     18.53 o 
 -10   2   0        0.48       14.27     16.46 o 
  -9   2   0      110.16      106.78     21.57 o 
  -8   2   0      543.33      558.23     74.38 o 
  -7   2   0        8.66       15.51     13.68 o 
  -6   2   0      915.38      912.68     76.64 o 
  -5   2   0       22.63       28.82     15.91 o 
  -4   2   0     2525.15     2276.05    139.06 o 
  -3   2   0     4261.10     4177.01    173.21 o 
  -2   2   0     2800.14     2711.76     38.62 o 
  -1   2   0      256.86      283.09      8.96 o 
   0   2   0     7861.82     8060.60     89.50 o 
   1   2   0     7319.70     7336.07    122.10 o 
   2   2   0      448.98      485.41     23.12 o 
   3   2   0     3832.24     3953.19     72.23 o 
   4   2   0      978.61      997.79     43.45 o 
   5   2   0        1.88       16.46     14.65 o 
   6   2   0        6.54       15.30     13.55 o 
   7   2   0      172.81      162.30     21.59 o 
   8   2   0      680.89      741.49     59.27 o 
   9   2   0       17.26       35.99     23.12 o 
 -11   3   0       77.55       93.94     52.52 o 
 -10   3   0       75.15       77.28     23.68 o 
  -9   3   0        5.62       10.68     12.95 o 
  -8   3   0      448.89      482.61     33.38 o 
  -7   3   0       47.89       33.57      9.87 o 
  -6   3   0     2151.54     2209.33    144.58 o 
  -5   3   0     3455.64     3691.54    266.36 o 
  -4   3   0      550.79      578.95     66.08 o 
  -3   3   0       14.19       27.07     10.26 o 
  -2   3   0     1602.62     1743.04     38.22 o 
  -1   3   0    22911.05    22394.99    112.44 o 
   0   3   0       48.79       60.72      9.96 o 
   1   3   0      440.52      433.39     22.66 o 
   2   3   0      365.94      359.46     24.50 o 
   3   3   0      363.98      393.16     24.28 o 
   4   3   0     3030.54     3105.79     85.04 o 
   5   3   0       17.09       19.12     16.31 o 
   6   3   0       16.20       38.86     27.04 o 
   7   3   0       23.49       27.70     18.85 o 
   8   3   0      101.45       88.52     21.04 o 
 -11   4   0        0.32       16.39     29.48 o 
 -10   4   0      309.73      321.33     53.79 o 
  -9   4   0      110.20      120.33     17.46 o 
  -8   4   0        0.04        8.53     10.70 o 
  -7   4   0       99.75      114.68     15.82 o 
  -6   4   0      161.56      184.44     17.40 o 
  -5   4   0     3445.92     3433.69     57.35 o 
  -4   4   0      453.04      467.19     28.15 o 
  -3   4   0       15.00       16.95     12.66 o 
  -2   4   0     1406.01     1465.79     62.45 o 
  -1   4   0     7755.29     8106.83    103.60 o 
   0   4   0     6776.66     6925.87    140.72 o 
   1   4   0      342.87      336.46     20.42 o 
   2   4   0      216.07      241.60     22.90 o 
   3   4   0       34.03       22.38     15.54 o 
   4   4   0     3552.51     3708.98     59.21 o 
   5   4   0      520.79      487.60     29.44 o 
   6   4   0      104.97       91.96     18.84 o 
   7   4   0       72.01       40.64     13.95 o 
 -11   5   0        1.17       10.37     15.44 o 
 -10   5   0       69.44       67.22     11.61 o 
  -9   5   0      470.70      467.37     40.34 o 
  -8   5   0       21.14       28.30     16.31 o 
  -7   5   0      298.92      306.92     21.54 o 
  -6   5   0      135.29      126.28     15.37 o 
  -5   5   0      801.56      865.86     30.66 o 
  -4   5   0     4438.55     4636.51    127.73 o 
  -3   5   0      145.16      148.18     21.86 o 
  -2   5   0     1978.56     2057.01     26.67 o 
  -1   5   0      370.40      388.54     19.96 o 
   0   5   0     3610.73     3785.99     90.70 o 
   1   5   0     2041.34     2008.25     60.08 o 
   2   5   0      674.58      684.92     29.39 o 
   3   5   0     3073.66     3171.92     56.04 o 
   4   5   0      483.17      487.43     31.31 o 
   5   5   0      371.26      378.20     32.50 o 
   6   5   0        5.05       26.02     22.39 o 
   7   5   0      475.20      464.28     41.55 o 
 -11   6   0        0.67       11.24     11.97 o 
 -10   6   0       14.08       18.11     12.51 o 
  -9   6   0      295.06      339.69     27.35 o 
  -8   6   0      222.59      237.54     23.75 o 
  -7   6   0      163.04      228.71     22.55 o 
  -6   6   0      193.75      203.51     15.07 o 
  -5   6   0       30.08       20.31     14.40 o 
  -4   6   0     1234.82     1254.34     53.70 o 
  -3   6   0       81.15       55.51     17.73 o 
  -2   6   0     2789.81     2823.50     38.11 o 
  -1   6   0      138.38      126.82     15.25 o 
   0   6   0      427.86      431.10     23.64 o 
   1   6   0      950.61      993.43     44.29 o 
   2   6   0      424.04      415.40     28.08 o 
   3   6   0     2428.49     2532.99     60.48 o 
   4   6   0      112.51       84.59     18.36 o 
   5   6   0       11.11       20.22     23.59 o 
   6   6   0       19.71       17.10     21.45 o 
 -11   7   0      156.59      132.49     21.19 o 
 -10   7   0       16.08       21.09     10.54 o 
  -9   7   0       12.16       14.70     13.56 o 
  -8   7   0      612.65      698.87     28.84 o 
  -7   7   0       97.62       88.26     11.13 o 
  -6   7   0     1936.95     2039.06     56.29 o 
  -5   7   0      148.80      174.58     24.85 o 
  -4   7   0       23.26       22.11     22.01 o 
  -3   7   0      146.67      139.01     13.78 o 
  -2   7   0       26.51       22.82      9.96 o 
  -1   7   0     3126.90     3182.74     86.85 o 
   0   7   0       20.29       21.97     16.81 o 
   1   7   0      521.04      509.78     34.70 o 
   2   7   0        9.57       15.42     15.39 o 
   3   7   0       11.44       32.38     30.24 o 
   4   7   0      925.52     1023.06     98.62 o 
   5   7   0        0.18        9.09     20.03 o 
 -11   8   0        0.54        5.41     18.56 o 
 -10   8   0       19.17       18.19     11.67 o 
  -9   8   0       26.90       24.00      7.43 o 
  -8   8   0       96.94       80.12      7.79 o 
  -7   8   0      117.46      110.13     24.08 o 
  -6   8   0      368.20      402.82     37.16 o 
  -5   8   0     1802.68     1797.43     83.57 o 
  -4   8   0        0.28        7.16     16.86 o 
  -3   8   0       42.34       49.72     11.39 o 
  -2   8   0      383.75      346.29     23.48 o 
  -1   8   0     1216.20     1133.57     41.05 o 
   0   8   0      487.58      499.40     28.77 o 
   1   8   0       29.12       44.04     26.60 o 
   2   8   0      133.58      139.25     34.85 o 
   3   8   0       24.79       21.86     25.04 o 
   4   8   0      250.01      272.75     39.72 o 
 -10   9   0      143.44      117.01     56.96 o 
  -9   9   0      176.07      181.86     34.46 o 
  -8   9   0       77.93       80.10     24.12 o 
  -7   9   0       82.25       71.32     21.81 o 
  -6   9   0       15.24        4.67     18.27 o 
  -5   9   0      621.71      610.42     40.29 o 
  -4   9   0        4.22       28.99     19.87 o 
  -3   9   0     1377.28     1378.91     63.87 o 
  -2   9   0      113.46      104.55     20.56 o 
  -1   9   0        2.49        7.65     15.58 o 
   0   9   0      387.84      409.54     38.55 o 
   1   9   0        5.76       24.90     22.19 o 
   2   9   0     1004.35     1053.00     59.98 o 
   3   9   0       27.61       28.24     24.47 o 
 -10  10   0       25.80       24.57     25.06 o 
  -9  10   0       48.05       74.46     50.70 o 
  -8  10   0       21.29       20.31     24.84 o 
  -7  10   0      259.96      267.06     51.23 o 
  -6  10   0       12.40       38.14     27.10 o 
  -5  10   0       13.58       28.73     41.71 o 
  -4  10   0      359.40      380.31     53.31 o 
  -3  10   0       60.31       28.25     11.77 o 
  -2  10   0      335.66      344.47     32.72 o 
  -1  10   0      106.51       71.71     23.38 o 
   0  10   0        1.81        9.34     19.80 o 
   1  10   0       29.72       20.04     18.15 o 
   2  10   0       14.31       37.71     22.11 o 
  -9  11   0       11.30       -8.74     23.19 o 
  -8  11   0        3.56       11.20     37.38 o 
  -7  11   0       68.90       49.21     38.78 o 
  -6  11   0      223.11      267.79     60.20 o 
  -5  11   0        0.09       13.14     29.17 o 
  -4  11   0        7.01        6.23     30.13 o 
  -3  11   0        4.96        8.83     13.03 o 
  -2  11   0      321.97      292.10     38.57 o 
  -1  11   0      282.76      284.47     33.39 o 
   0  11   0        4.62       23.26     20.42 o 
  -8  12   0        0.28       27.33     40.95 o 
  -7  12   0       23.39       10.23     30.30 o 
  -6  12   0       86.44       74.24     45.82 o 
  -5  12   0      143.09      152.89     43.10 o 
  -4  12   0      202.05      200.13     61.54 o 
  -3  12   0        5.29        6.10     27.25 o 
  -2  12   0        6.87        1.99     29.61 o 
   2 -12   1       24.26       13.59     14.47 o 
   4 -12   1      102.19       81.09     37.70 o 
   5 -12   1       77.94       95.05     33.54 o 
   6 -12   1       21.96       11.63     27.52 o 
   7 -12   1        4.00       13.83     28.99 o 
   8 -12   1        0.03       20.69     40.74 o 
   0 -11   1      350.92      351.48     55.35 o 
   1 -11   1      265.57      261.76     32.00 o 
   2 -11   1        7.30       13.13     11.48 o 
   3 -11   1        1.37       11.28     16.31 o 
   4 -11   1        0.88       12.43     29.94 o 
   5 -11   1      266.83      298.97     61.16 o 
   6 -11   1      116.83       96.03     40.85 o 
   7 -11   1       15.32       27.83     41.54 o 
   8 -11   1       14.59        7.49     25.31 o 
   9 -11   1       32.02       42.64     29.91 o 
  -2 -10   1       68.17       70.28     22.89 o 
  -1 -10   1        3.99       26.17     20.64 o 
   0 -10   1      131.06      144.29     27.35 o 
   1 -10   1      641.95      592.85     53.81 o 
   2 -10   1        0.90       14.34     18.56 o 
   3 -10   1      182.36      181.21     20.87 o 
   4 -10   1      112.20      106.97     42.42 o 
   5 -10   1      358.42      361.31     50.88 o 
   6 -10   1      225.32      232.37     48.26 o 
   7 -10   1       52.14       33.31     27.43 o 
   8 -10   1      127.97       95.07     35.86 o 
   9 -10   1       13.15       21.94     20.76 o 
  10 -10   1      158.04      120.58     54.36 o 
  -3  -9   1      255.74      291.80     43.14 o 
  -2  -9   1        0.31       15.82     23.50 o 
  -1  -9   1      244.62      309.30     35.39 o 
   0  -9   1       21.34       25.41     14.22 o 
   1  -9   1      275.15      238.67     24.76 o 
   2  -9   1      959.21     1012.26     39.84 o 
   3  -9   1      721.81      738.05     25.78 o 
   4  -9   1      616.16      608.39     39.86 o 
   5  -9   1        3.92        9.28     20.11 o 
   6  -9   1        3.12       14.64     16.43 o 
   7  -9   1       29.93       14.85     10.89 o 
   8  -9   1       87.34      100.53     21.01 o 
   9  -9   1      186.43      180.22     31.72 o 
  10  -9   1       14.46        9.98     13.61 o 
  -4  -8   1       67.11       63.37     27.14 o 
  -3  -8   1       99.74       74.44     22.86 o 
  -2  -8   1       13.12       22.00     20.78 o 
  -1  -8   1      450.20      484.03     45.11 o 
   0  -8   1     1164.27     1204.57     41.25 o 
   1  -8   1       14.34       24.78     13.39 o 
   2  -8   1        1.66        9.15     11.50 o 
   3  -8   1      106.28       83.13     10.32 o 
   4  -8   1      213.38      222.20     28.16 o 
   5  -8   1      119.73      136.52     24.70 o 
   6  -8   1        1.98       10.73     13.68 o 
   7  -8   1       11.16       32.04     19.21 o 
   8  -8   1        2.45        6.82      3.84 o 
   9  -8   1      145.06      181.02     19.93 o 
  10  -8   1       25.69        6.46      9.09 o 
  11  -8   1        5.70        9.45     14.14 o 
  -5  -7   1      887.52      888.45     51.57 o 
  -4  -7   1      563.62      596.46     64.75 o 
  -3  -7   1      237.46      238.01     31.17 o 
  -2  -7   1     1322.34     1296.80     43.04 o 
  -1  -7   1      298.45      324.69     25.85 o 
   0  -7   1     4126.54     4514.24     60.47 o 
   1  -7   1       18.08       14.38     14.90 o 
   2  -7   1      853.86      841.40     28.33 o 
   3  -7   1     1102.51     1209.63     43.73 o 
   4  -7   1     1203.57     1282.99     45.02 o 
   5  -7   1     2083.65     2121.98     76.94 o 
   6  -7   1       22.08       30.67     19.53 o 
   7  -7   1      274.09      270.05     22.71 o 
   8  -7   1       93.09      104.22     18.15 o 
   9  -7   1      118.03      119.04     17.01 o 
  10  -7   1      156.12      160.67     19.93 o 
  11  -7   1       13.75       10.99     17.51 o 
  -6  -6   1        9.51       20.40     26.45 o 
  -5  -6   1      212.03      197.59     36.58 o 
  -4  -6   1     1116.43     1207.08     47.44 o 
  -3  -6   1      228.30      217.57     26.41 o 
  -2  -6   1     1748.34     1799.26     44.99 o 
  -1  -6   1      203.33      208.69     20.98 o 
   0  -6   1      190.05      175.03     19.06 o 
   1  -6   1     3384.67     3478.46     92.53 o 
   2  -6   1      305.87      298.52     14.73 o 
   3  -6   1     1996.96     2129.31     48.95 o 
   4  -6   1      238.45      240.00     22.57 o 
   5  -6   1      150.38      153.67     22.40 o 
   6  -6   1       38.55       38.90      8.81 o 
   7  -6   1      261.75      256.40     19.29 o 
   8  -6   1      194.60      186.95     20.68 o 
   9  -6   1       35.47       21.15     12.67 o 
  10  -6   1       45.10       27.10      9.97 o 
  11  -6   1        3.64        9.82     18.68 o 
  -7  -5   1       78.20       85.04     37.37 o 
  -6  -5   1      217.99      233.72     36.24 o 
  -5  -5   1        2.68        5.84     18.11 o 
  -4  -5   1       15.12       23.92     16.92 o 
  -3  -5   1     2076.65     2139.27     58.20 o 
  -2  -5   1     1475.12     1418.44     50.45 o 
  -1  -5   1     1059.43     1010.53     47.66 o 
   0  -5   1      143.59      175.12     24.60 o 
   1  -5   1     1568.75     1720.38     63.33 o 
   2  -5   1     2543.57     2582.81     27.20 o 
   3  -5   1     3288.03     3471.26    126.49 o 
   4  -5   1     1795.32     1887.52     41.98 o 
   5  -5   1      268.79      310.99     18.00 o 
   6  -5   1      383.82      423.52     21.48 o 
   7  -5   1        0.35        7.49     11.21 o 
   8  -5   1      538.90      594.00     35.18 o 
   9  -5   1       97.31      101.33     16.17 o 
  10  -5   1        0.16       12.20     14.32 o 
  11  -5   1        4.60       -1.64     21.92 o 
  -8  -4   1       59.64       30.31     19.81 o 
  -7  -4   1        1.46       23.64     20.78 o 
  -6  -4   1      636.56      634.38     44.18 o 
  -5  -4   1     1334.01     1378.38     43.46 o 
  -4  -4   1      440.46      429.37     32.92 o 
  -3  -4   1      309.38      301.74     27.97 o 
  -2  -4   1      344.91      335.60     27.14 o 
  -1  -4   1     9501.09     9586.74     83.02 o 
   0  -4   1     2491.51     2668.74     59.99 o 
   1  -4   1      135.91      105.03     15.17 o 
   2  -4   1       60.82       59.19     13.57 o 
   3  -4   1     1642.28     1465.66     94.01 o 
   4  -4   1     3072.12     2833.97     45.44 o 
   5  -4   1      417.86      465.82     25.53 o 
   6  -4   1      454.66      465.53     23.10 o 
   7  -4   1      262.49      258.40     18.50 o 
   8  -4   1      205.37      223.50     16.93 o 
   9  -4   1       97.70      128.47     20.98 o 
  10  -4   1       10.51       17.63     15.62 o 
  11  -4   1       14.92        7.96     37.04 o 
  -8  -3   1       71.76       51.06     18.61 o 
  -7  -3   1       24.98       24.74     15.98 o 
  -6  -3   1      302.96      300.72     24.73 o 
  -5  -3   1     1570.52     1749.58     51.96 o 
  -4  -3   1      530.69      529.63     30.47 o 
  -3  -3   1      438.22      410.41     29.37 o 
  -2  -3   1       15.74       11.89     15.44 o 
  -1  -3   1     2131.41     2183.26     40.24 o 
   0  -3   1    10311.98     9765.98    165.94 o 
   1  -3   1     3503.72     3693.82     96.35 o 
   2  -3   1      427.05      524.78     13.80 o 
   3  -3   1       90.06      106.17      8.38 o 
   4  -3   1      896.03      893.98     40.77 o 
   5  -3   1      310.79      276.68     14.74 o 
   6  -3   1      424.59      431.60     25.29 o 
   7  -3   1       14.88       17.46     10.79 o 
   8  -3   1      192.56      205.69     19.46 o 
   9  -3   1       97.62       98.63     13.14 o 
  10  -3   1       18.09       24.82     12.13 o 
  -9  -2   1      438.76      520.17     67.02 o 
  -8  -2   1       24.47       29.75     18.31 o 
  -7  -2   1      131.78      130.36     20.41 o 
  -6  -2   1        0.32       19.57     21.50 o 
  -5  -2   1      360.91      363.20     27.94 o 
  -4  -2   1     5170.91     5388.44    167.35 o 
  -3  -2   1     1855.75     1904.14    107.51 o 
  -2  -2   1     6526.40     6489.30    156.60 o 
  -1  -2   1       62.26       93.72     13.57 o 
   0  -2   1     3847.25     3709.50    158.40 o 
   2  -2   1    33646.82    31151.33    319.22 o 
   3  -2   1    11973.09    11212.39     80.32 o 
   4  -2   1       10.55       13.22      9.50 o 
   5  -2   1       66.90       43.54      8.51 o 
   6  -2   1      784.22      833.63     29.49 o 
   7  -2   1     1530.52     1778.55    113.62 o 
   8  -2   1      330.30      386.27     81.54 o 
   9  -2   1       20.75       15.49      8.81 o 
  10  -2   1        5.36       18.56     17.74 o 
  -9  -1   1       24.46       36.47     17.01 o 
  -8  -1   1        4.65       13.10     15.48 o 
  -7  -1   1      254.06      254.63     30.18 o 
  -6  -1   1      996.73     1049.42     39.73 o 
  -5  -1   1       94.54       76.73     16.65 o 
  -4  -1   1     1230.59     1242.45     34.38 o 
  -3  -1   1      185.90      184.43     16.51 o 
  -2  -1   1    10560.10    10332.30    121.58 o 
  -1  -1   1     1060.18      974.26     29.35 o 
   2  -1   1     6666.10     7160.01     46.85 o 
   3  -1   1     1974.72     1759.92     29.96 o 
   4  -1   1     1441.47     1503.89     28.92 o 
   5  -1   1        4.71        9.54      9.51 o 
   6  -1   1       10.84        7.44     13.85 o 
   7  -1   1      451.11      492.77     46.67 o 
   8  -1   1      611.25      630.51    117.35 o 
   9  -1   1       65.93       40.54     11.83 o 
  10  -1   1        1.47       24.80     36.19 o 
 -10   0   1        8.15       -0.87     13.89 o 
  -9   0   1       56.05       25.79     12.47 o 
  -8   0   1      371.65      409.83     47.49 o 
  -7   0   1       11.69       12.30     16.83 o 
  -6   0   1     1811.84     1922.37     71.39 o 
  -5   0   1     3959.70     4414.63    236.23 o 
  -4   0   1     1472.07     1515.04     34.81 o 
  -3   0   1     1988.11     2120.23     83.56 o 
  -2   0   1        3.22       21.46     14.39 o 
   2   0   1    15108.56    15720.90     64.30 o 
   3   0   1       37.35       49.33      7.09 o 
   4   0   1     6055.14     6093.68     60.70 o 
   5   0   1      174.41      206.78     16.42 o 
   6   0   1     1143.28     1216.99     39.78 o 
   7   0   1       51.20       29.22     15.60 o 
   8   0   1       37.34       41.83     12.93 o 
   9   0   1       40.82       36.34     17.41 o 
 -10   1   1      393.55      508.20     55.91 o 
  -9   1   1      134.70      116.05     37.85 o 
  -8   1   1       50.69       34.41     15.36 o 
  -7   1   1        0.04        5.23     13.28 o 
  -6   1   1      549.53      574.42     33.81 o 
  -5   1   1     2458.94     2428.53     63.75 o 
  -4   1   1       81.98       73.21     13.02 o 
  -3   1   1     2104.97     2018.78     38.30 o 
  -2   1   1       62.78       70.54     19.47 o 
   0   1   1      724.76      598.25     20.35 o 
   1   1   1      359.72      447.96     13.09 o 
   2   1   1     4273.81     4206.07     33.36 o 
   3   1   1      309.63      346.29     16.88 o 
   4   1   1      835.24      795.12     22.31 o 
   5   1   1      770.79      746.65     27.08 o 
   6   1   1      452.75      456.11     24.20 o 
   7   1   1      307.72      354.23     23.84 o 
   8   1   1       27.52       21.67     12.41 o 
   9   1   1        8.55       22.31     15.25 o 
 -10   2   1      157.86      207.57     35.97 o 
  -9   2   1      140.04      139.24     39.17 o 
  -8   2   1       57.91       52.34     15.80 o 
  -7   2   1      539.96      552.11     41.45 o 
  -6   2   1      157.09      161.20     25.27 o 
  -5   2   1     2017.55     2041.77    115.63 o 
  -4   2   1     1181.07      950.53     72.30 o 
  -3   2   1     4911.06     4723.58     62.81 o 
  -2   2   1     3268.32     3117.67     29.51 o 
  -1   2   1    11200.71    10949.82     50.76 o 
   0   2   1     2715.26     2724.41     27.02 o 
   1   2   1     4067.52     4474.88     66.69 o 
   2   2   1    11183.91    11310.37    139.00 o 
   3   2   1     3240.44     3418.15     73.09 o 
   4   2   1      291.16      316.86     22.00 o 
   5   2   1      390.04      373.16     24.30 o 
   6   2   1      758.07      745.66     30.22 o 
   7   2   1      814.86      864.56     49.03 o 
   8   2   1      133.06      134.93     24.25 o 
 -11   3   1      156.18      174.53     27.10 o 
 -10   3   1       25.02       21.05     13.81 o 
  -9   3   1      183.73      189.42     35.40 o 
  -8   3   1       20.99       12.13     13.05 o 
  -7   3   1     1251.72     1244.16     69.79 o 
  -6   3   1      611.15      560.22     38.65 o 
  -5   3   1      157.25      148.01     22.50 o 
  -4   3   1     2004.88     2001.62     44.23 o 
  -3   3   1        0.39        7.41      4.61 o 
  -2   3   1     9450.51     9495.67    185.81 o 
  -1   3   1     8531.10     9010.69    132.41 o 
   0   3   1        5.36       18.30     10.64 o 
   1   3   1      793.19      804.55     26.99 o 
   2   3   1       85.74       70.33     12.00 o 
   3   3   1     4765.17     4801.21    123.65 o 
   4   3   1      617.64      632.01     31.94 o 
   5   3   1      564.99      545.87     29.78 o 
   6   3   1       57.79       37.56     13.61 o 
   7   3   1      116.78       85.06     16.71 o 
   8   3   1      279.18      279.45     31.39 o 
 -11   4   1       65.08       76.23     25.27 o 
 -10   4   1       75.12       59.73     15.46 o 
  -9   4   1       22.66       24.68     15.96 o 
  -8   4   1      218.27      238.70     25.35 o 
  -7   4   1       91.82      112.98     20.24 o 
  -6   4   1     2500.10     2561.27    148.46 o 
  -5   4   1      425.17      468.17     33.59 o 
  -4   4   1      152.46      199.85     15.63 o 
  -3   4   1      488.55      442.49     38.27 o 
  -2   4   1      490.04      447.90     16.81 o 
  -1   4   1     7371.33     7190.74     67.47 o 
   0   4   1       34.84       29.43     13.89 o 
   1   4   1     1481.84     1655.16     34.19 o 
   2   4   1        1.26        3.42     13.05 o 
   3   4   1     1637.06     1693.84     54.66 o 
   4   4   1     2434.02     2609.53     73.37 o 
   5   4   1     1533.47     1547.95     42.89 o 
   6   4   1      100.40       78.68     20.10 o 
   7   4   1       20.29        6.11     11.67 o 
 -11   5   1       58.70       56.09     17.07 o 
 -10   5   1      173.15      195.73     25.75 o 
  -9   5   1        0.05       14.67     13.31 o 
  -8   5   1      408.17      467.77     39.59 o 
  -7   5   1        2.09        6.43     19.44 o 
  -6   5   1     1769.39     2038.01     99.07 o 
  -5   5   1      700.76      639.77     28.89 o 
  -3   5   1     1989.91     2055.78     24.37 o 
  -2   5   1      371.42      398.38     20.86 o 
  -1   5   1     1046.54     1310.29     29.50 o 
   0   5   1      937.69      950.59     28.91 o 
   1   5   1      928.99      927.70     34.91 o 
   2   5   1     1378.25     1370.91     49.00 o 
   3   5   1       34.22       28.03     15.93 o 
   4   5   1      107.24       49.34     15.91 o 
   5   5   1      226.61      191.25     25.18 o 
   6   5   1      385.43      484.04     47.59 o 
   7   5   1      216.93      199.82     41.76 o 
 -11   6   1       29.77       15.12     13.48 o 
 -10   6   1       76.27       75.72     16.35 o 
  -9   6   1       17.24       14.64     14.10 o 
  -8   6   1       87.64       95.92     18.08 o 
  -7   6   1      172.42      198.85     32.32 o 
  -6   6   1        9.95       24.53     11.49 o 
  -5   6   1      802.44      677.57     60.01 o 
  -4   6   1        5.56       15.21     16.47 o 
  -3   6   1     3288.81     3326.56    134.34 o 
  -2   6   1     2326.25     2565.93     97.39 o 
  -1   6   1       32.49       35.82     13.41 o 
   0   6   1      403.58      399.22     22.46 o 
   1   6   1       76.55       65.40     16.60 o 
   2   6   1     2505.43     2583.31    105.42 o 
   3   6   1      336.69      368.23     29.84 o 
   4   6   1       25.70       15.85     26.64 o 
   5   6   1       39.08       23.61     18.15 o 
   6   6   1      163.31      110.90     30.29 o 
 -11   7   1       23.78       30.80     19.83 o 
 -10   7   1        1.83       15.40     14.54 o 
  -9   7   1       64.42       65.54     17.00 o 
  -8   7   1       22.66       21.58      6.37 o 
  -7   7   1     1877.70     2066.68     81.54 o 
  -6   7   1      114.06      131.78     29.37 o 
  -5   7   1       12.85       12.17     18.79 o 
  -4   7   1      103.77      119.86     24.51 o 
  -3   7   1      435.09      422.64     23.90 o 
  -2   7   1     2361.98     2286.58     67.42 o 
  -1   7   1      171.88      189.32     23.12 o 
   0   7   1     1067.25      996.43     42.66 o 
   1   7   1        8.48       28.43     19.37 o 
   2   7   1      576.64      559.60     31.22 o 
   3   7   1      884.15      983.47     56.03 o 
   4   7   1      111.65       98.77     25.52 o 
   5   7   1       63.28       30.24     19.02 o 
 -11   8   1       41.89       24.38     32.34 o 
 -10   8   1       50.73       30.98     12.35 o 
  -9   8   1       15.45       17.65      8.30 o 
  -8   8   1       36.08       36.65      6.64 o 
  -7   8   1       28.97       27.03     17.34 o 
  -6   8   1      508.68      539.52     39.66 o 
  -5   8   1       33.23       42.90     24.46 o 
  -4   8   1       64.23       50.43     17.40 o 
  -3   8   1      124.91      134.06     18.87 o 
  -2   8   1      197.20      200.20     20.65 o 
  -1   8   1     1479.43     1596.37     70.46 o 
   0   8   1       12.45       22.20     18.35 o 
   1   8   1      285.28      253.36     29.11 o 
   2   8   1       28.07       22.04     22.03 o 
   3   8   1      173.97      164.48     27.96 o 
   4   8   1       33.25       41.17     26.68 o 
  -9   9   1        3.14        6.31     38.83 o 
  -8   9   1       66.72       70.85     30.12 o 
  -7   9   1       40.11       44.07     25.40 o 
  -6   9   1      182.90      169.67     54.47 o 
  -5   9   1       85.22       87.55     26.22 o 
  -4   9   1      402.05      369.60     31.16 o 
  -3   9   1      357.72      354.21     32.83 o 
  -2   9   1       22.43       14.61     14.61 o 
  -1   9   1      553.94      559.53     38.82 o 
   0   9   1        0.67        9.47     17.39 o 
   1   9   1      896.53      862.97     84.73 o 
   2   9   1      206.14      198.29     29.52 o 
   3   9   1       19.74       16.05     18.80 o 
 -10  10   1       16.69       30.96     28.23 o 
  -9  10   1       10.37       14.43     28.73 o 
  -8  10   1      201.35      184.26     44.81 o 
  -7  10   1       29.49       20.98     25.10 o 
  -6  10   1       14.98       34.97     43.10 o 
  -5  10   1      189.01      165.17     45.89 o 
  -4  10   1        1.98        6.85     13.21 o 
  -3  10   1     1268.09     1337.86     84.34 o 
  -2  10   1       42.18       33.25     19.46 o 
  -1  10   1      164.95      121.77     25.87 o 
   0  10   1       42.88       36.71     15.58 o 
   1  10   1      144.04      125.71     28.56 o 
  -9  11   1        7.23       18.67     36.13 o 
  -8  11   1       28.80       32.75     30.62 o 
  -7  11   1      229.05      260.60     58.41 o 
  -6  11   1        7.53       15.75     29.24 o 
  -5  11   1       60.32       65.17     44.05 o 
  -4  11   1        1.57       14.50     11.86 o 
  -3  11   1      179.56      180.28     28.25 o 
  -2  11   1      309.52      316.63     32.36 o 
  -1  11   1       22.27       18.20     14.54 o 
  -7  12   1       35.80       32.04     31.94 o 
  -6  12   1       90.34      107.27     42.48 o 
  -5  12   1       10.95       24.00     29.76 o 
  -4  12   1      153.35      129.94     47.50 o 
  -3  12   1       34.53       13.18     28.00 o 
   1 -12   2        4.49       -0.31     11.83 o 
   2 -12   2        3.32       16.58     16.84 o 
   3 -12   2       90.16       94.19     43.29 o 
   4 -12   2       54.02       62.05     31.68 o 
   5 -12   2       35.36       37.67     38.56 o 
   6 -12   2       14.91        4.90     27.12 o 
   7 -12   2        0.85       29.91     41.42 o 
   8 -12   2       47.14       49.86     33.46 o 
  -1 -11   2      132.43      129.55     29.11 o 
   0 -11   2      379.12      365.35     33.77 o 
   1 -11   2        3.11        7.76     12.50 o 
   2 -11   2       40.87       35.54     18.34 o 
   3 -11   2       34.21       20.77      8.22 o 
   4 -11   2      379.16      501.57     70.47 o 
   5 -11   2      183.65      204.83     54.36 o 
   6 -11   2      150.58      120.65     33.68 o 
   7 -11   2       38.30       35.91     34.23 o 
   8 -11   2        1.34       12.96     38.49 o 
   9 -11   2       73.09      109.05     37.27 o 
  -2 -10   2       25.55       17.28     21.58 o 
  -1 -10   2       91.03       58.06     20.22 o 
   0 -10   2      263.54      308.81     43.01 o 
   1 -10   2        5.87        6.92     14.29 o 
   2 -10   2      184.34      196.43     24.93 o 
   3 -10   2      108.47       99.90     15.54 o 
   4 -10   2      145.81      191.12     59.17 o 
   5 -10   2       19.16       23.86     21.22 o 
   6 -10   2       13.84       15.02     13.85 o 
   7 -10   2       40.00       32.71     16.48 o 
   8 -10   2        1.70        3.55     12.95 o 
   9 -10   2        7.65        6.44     11.15 o 
  10 -10   2       70.67       63.39     33.60 o 
  -3  -9   2        8.55       24.79     25.48 o 
  -2  -9   2      944.63     1020.15     98.24 o 
  -1  -9   2       43.63       28.58     16.21 o 
   0  -9   2      342.42      348.38     67.61 o 
   1  -9   2      888.87      910.97     42.37 o 
   2  -9   2      185.76      205.42     19.36 o 
   3  -9   2      682.06      682.15     19.85 o 
   4  -9   2       90.88       76.75     20.53 o 
   5  -9   2      366.48      334.28     32.67 o 
   6  -9   2      175.49      161.90     30.29 o 
   7  -9   2      400.06      413.01     34.78 o 
   8  -9   2      320.74      338.29     36.20 o 
   9  -9   2        1.80       17.43     13.29 o 
  10  -9   2       47.76       40.88     26.93 o 
  -4  -8   2       62.49       63.30     24.49 o 
  -3  -8   2       45.32       25.40     21.86 o 
  -2  -8   2     1283.58     1300.75     61.98 o 
  -1  -8   2      759.84      780.23     42.33 o 
   0  -8   2       22.08       22.96     16.11 o 
   1  -8   2       34.07       23.29     13.66 o 
   2  -8   2        3.41       12.08     13.46 o 
   3  -8   2     1543.73     1498.81     54.89 o 
   4  -8   2      645.02      650.54     38.69 o 
   5  -8   2       15.57       28.46     22.56 o 
   6  -8   2      202.47      186.74     22.69 o 
   7  -8   2      103.86       88.71     18.91 o 
   8  -8   2      148.03      170.20     17.74 o 
   9  -8   2        2.19        9.50      8.54 o 
  10  -8   2       20.91       24.70     15.01 o 
  -5  -7   2      383.60      436.35     49.27 o 
  -4  -7   2       44.12       48.19     26.79 o 
  -3  -7   2        0.09       24.76     26.30 o 
  -2  -7   2     1030.97      908.08     97.77 o 
  -1  -7   2     4323.70     4631.84    184.35 o 
   0  -7   2       91.20       82.98     22.84 o 
   1  -7   2      658.36      677.43     38.35 o 
   2  -7   2        6.31        7.33      9.93 o 
   3  -7   2       35.36       28.85      5.78 o 
   4  -7   2     3259.25     3568.60    286.95 o 
   5  -7   2       15.86       27.38     15.28 o 
   6  -7   2      488.61      425.73     20.94 o 
   7  -7   2       13.81        6.26      8.10 o 
   8  -7   2       92.81      106.81     17.41 o 
   9  -7   2      188.16      166.19     20.14 o 
  10  -7   2        8.89        6.88     11.35 o 
  11  -7   2       16.63       10.67     17.00 o 
  -6  -6   2      116.65       95.00     28.84 o 
  -5  -6   2      531.82      562.67     42.90 o 
  -4  -6   2       24.72       31.54     14.64 o 
  -3  -6   2     1103.45     1104.74     50.84 o 
  -2  -6   2      186.51      164.43     27.18 o 
  -1  -6   2      766.69      747.41     39.31 o 
   0  -6   2     4171.85     4321.94    142.47 o 
   1  -6   2      230.64      217.24     22.94 o 
   2  -6   2     4124.06     4401.55    143.17 o 
   3  -6   2       23.76        9.51     13.92 o 
   4  -6   2       33.86       39.50     13.48 o 
   5  -6   2      301.00      279.33     37.64 o 
   6  -6   2      373.69      401.11     20.25 o 
   7  -6   2      476.19      494.65     25.68 o 
   8  -6   2        5.57        7.83      9.45 o 
   9  -6   2        7.14        3.16      7.18 o 
  10  -6   2        1.11        7.86     11.57 o 
  11  -6   2       31.18       37.89     35.10 o 
  -7  -5   2      424.86      511.86     44.65 o 
  -6  -5   2      144.60      138.24     34.62 o 
  -5  -5   2       77.77       63.55     22.56 o 
  -4  -5   2      329.55      306.14     36.12 o 
  -3  -5   2      656.69      712.26     43.34 o 
  -2  -5   2     4160.91     4409.85    186.06 o 
  -1  -5   2       59.98       66.87     19.26 o 
   0  -5   2      153.85      110.66     19.24 o 
   1  -5   2       79.97       53.67     13.21 o 
   2  -5   2     3188.46     2962.87     87.70 o 
   3  -5   2     1840.99     1717.68     36.19 o 
   4  -5   2       26.20       20.66      6.66 o 
   5  -5   2       40.50       32.19      8.20 o 
   6  -5   2        0.10        9.88      9.36 o 
   7  -5   2      752.45      772.11     22.39 o 
   8  -5   2       24.06       26.81     10.43 o 
   9  -5   2        0.94        8.05      7.72 o 
  10  -5   2       73.75       51.82     13.13 o 
  11  -5   2       20.74       15.03     20.99 o 
  -8  -4   2      119.16      100.19     39.11 o 
  -7  -4   2      202.03      244.02     40.79 o 
  -6  -4   2     1721.93     1779.24    107.94 o 
  -5  -4   2      112.97      112.01     27.44 o 
  -4  -4   2      404.97      378.40     33.25 o 
  -3  -4   2       80.00       52.02     16.51 o 
  -2  -4   2     6346.30     6629.52    129.89 o 
  -1  -4   2      794.13      843.73     33.93 o 
   0  -4   2     1168.63     1156.00     39.85 o 
   1  -4   2        7.26       18.59     18.22 o 
   2  -4   2       17.08        8.90      8.49 o 
   3  -4   2     7669.60     7829.87     81.24 o 
   4  -4   2       96.43       89.87     10.28 o 
   5  -4   2     1462.35     1540.68     64.85 o 
   6  -4   2       67.20       57.14     10.39 o 
   7  -4   2       65.96       67.65     10.16 o 
   8  -4   2      697.04      794.13     26.05 o 
   9  -4   2       26.22       22.18      8.28 o 
  10  -4   2       66.64       48.17     11.98 o 
  11  -4   2       15.78       15.74     24.04 o 
  -8  -3   2        9.35        8.78     19.99 o 
  -7  -3   2        2.65       26.09     24.26 o 
  -6  -3   2      617.61      652.75     38.67 o 
  -5  -3   2       62.66       38.79     16.23 o 
  -4  -3   2      807.63      783.92     36.05 o 
  -3  -3   2      404.33      429.21     26.97 o 
  -2  -3   2     1166.02     1211.82     51.11 o 
  -1  -3   2     6230.60     6487.32     65.75 o 
   0  -3   2        6.30        0.79     13.46 o 
   1  -3   2     3179.60     3056.36     44.86 o 
   2  -3   2     6341.03     6637.86     35.03 o 
   3  -3   2     8683.52     9234.72     97.08 o 
   4  -3   2     2151.82     2136.01     35.63 o 
   5  -3   2      775.71      832.51     18.14 o 
   6  -3   2      843.67      863.45     20.53 o 
   7  -3   2        7.39       12.69      8.95 o 
   8  -3   2      635.14      664.46     21.73 o 
   9  -3   2       20.17       21.82      9.58 o 
  10  -3   2       82.04      101.57     52.73 o 
  -9  -2   2        1.99       21.14     20.90 o 
  -8  -2   2      353.19      365.79     46.22 o 
  -7  -2   2        2.45       20.74     24.41 o 
  -6  -2   2      230.89      211.34     28.33 o 
  -5  -2   2     2882.65     2977.99    100.84 o 
  -4  -2   2       67.79       58.77     19.22 o 
  -3  -2   2     9803.87    10872.40     88.42 o 
  -2  -2   2      102.23      137.95     16.22 o 
  -1  -2   2      359.13      352.59     20.58 o 
   0  -2   2     3483.11     3583.48     63.37 o 
   1  -2   2      110.77       77.06      7.42 o 
   2  -2   2    34217.54    33450.91   7211.83 o 
   3  -2   2     3022.65     3226.57     46.95 o 
   4  -2   2      672.26      626.76     18.62 o 
   5  -2   2     1091.56     1188.18     19.35 o 
   6  -2   2     1761.91     1874.67     31.87 o 
   7  -2   2     1017.66     1021.14     60.75 o 
   8  -2   2      197.01      177.04     16.76 o 
   9  -2   2       24.91       15.20     13.61 o 
  10  -2   2        0.61       16.24     30.80 o 
  -9  -1   2       81.16      101.68     32.06 o 
  -8  -1   2      285.70      308.71     35.48 o 
  -7  -1   2     2294.99     2565.80     95.22 o 
  -6  -1   2      191.43      204.70     29.52 o 
  -5  -1   2      608.69      605.30     53.02 o 
  -4  -1   2      588.12      607.51     28.54 o 
  -3  -1   2     5347.45     5429.41    194.10 o 
  -2  -1   2     2618.59     2528.03     38.87 o 
  -1  -1   2       66.11       88.96     12.64 o 
   0  -1   2      796.08      746.17     16.57 o 
   1  -1   2     4242.46     4289.14     36.20 o 
   2  -1   2     7802.85     7263.88    137.52 o 
   3  -1   2     2868.84     2709.81     42.24 o 
   4  -1   2       37.40       35.37      6.81 o 
   5  -1   2       51.19       46.17      8.45 o 
   6  -1   2      153.80      130.54     17.01 o 
   7  -1   2     1114.21     1055.50    103.66 o 
   8  -1   2       61.22       39.71     10.94 o 
   9  -1   2       44.58       30.81     14.30 o 
  10  -1   2        1.21       19.06     33.98 o 
 -10   0   2        0.88        5.64     16.17 o 
  -9   0   2      369.01      270.55     75.06 o 
  -8   0   2        6.67        5.19     19.73 o 
  -7   0   2     1619.96     1720.86    115.20 o 
  -6   0   2      436.80      393.35     31.15 o 
  -5   0   2       25.12       30.91     29.83 o 
  -4   0   2       22.47       41.72     16.52 o 
  -3   0   2      450.22      431.10     28.97 o 
  -2   0   2    13115.13    13321.88    128.79 o 
  -1   0   2     5473.72     5293.02     50.94 o 
   0   0   2     2189.10     1909.52    136.48 o 
   1   0   2     5816.94     6345.95     64.61 o 
   2   0   2     7969.61     7836.17    103.72 o 
   3   0   2     4897.70     4957.00     69.74 o 
   4   0   2     2527.90     2570.52     49.39 o 
   5   0   2     1976.63     2062.79     38.43 o 
   6   0   2       16.42       12.18      9.15 o 
   7   0   2      464.72      467.93     23.44 o 
   8   0   2       41.16       35.07     12.03 o 
   9   0   2       96.90       95.66     18.41 o 
 -10   1   2      161.37      125.75     67.31 o 
  -9   1   2      277.04      213.55     82.90 o 
  -8   1   2       34.38       30.49     16.21 o 
  -7   1   2      128.75       91.10     27.62 o 
  -6   1   2     2393.96     2354.39    224.57 o 
  -5   1   2      410.23      417.25     26.23 o 
  -4   1   2     2498.01     2468.43     49.76 o 
  -3   1   2       19.94       32.72     13.75 o 
  -2   1   2      255.57      224.80     24.61 o 
  -1   1   2     5028.93     4406.91     37.28 o 
   0   1   2     6457.12     6059.58     81.28 o 
   1   1   2    20857.76    20829.72    103.87 o 
   2   1   2      708.83      683.01     17.94 o 
   3   1   2      431.24      422.92     18.89 o 
   4   1   2      739.94      739.90     31.38 o 
   5   1   2     1291.29     1320.41     42.58 o 
   6   1   2      341.98      370.18     23.16 o 
   7   1   2       17.88       16.15     11.62 o 
   8   1   2       83.38       85.16     17.82 o 
   9   1   2        2.29       -1.51     32.20 o 
 -10   2   2      132.05      133.58     36.65 o 
  -9   2   2       93.39       74.68     20.66 o 
  -8   2   2      728.27      653.34     54.02 o 
  -7   2   2       34.47       31.28     17.24 o 
  -6   2   2     1689.77     1692.26     55.49 o 
  -5   2   2     2681.99     2460.27    156.82 o 
  -4   2   2     1850.39     1645.44     45.28 o 
  -2   2   2     1025.13     1103.79     37.71 o 
  -1   2   2     2333.30     2151.88     54.65 o 
   0   2   2     8687.99     9018.40     54.79 o 
   1   2   2     7578.57     7421.76    130.23 o 
   2   2   2     1704.05     1822.58     40.58 o 
   3   2   2       35.75       40.08     11.16 o 
   4   2   2      895.01      929.36     28.85 o 
   5   2   2        1.04        8.43     12.68 o 
   6   2   2     4087.44     4335.24     88.20 o 
   7   2   2        5.47        8.34     11.04 o 
   8   2   2        8.19        6.81     12.56 o 
 -11   3   2       40.38       38.11     21.16 o 
 -10   3   2       59.71       41.28     29.83 o 
  -9   3   2       41.34       25.28     15.76 o 
  -8   3   2      856.95      884.68     50.87 o 
  -7   3   2      648.89      640.43     36.45 o 
  -6   3   2       12.89       14.79     18.04 o 
  -5   3   2       86.86      102.67     25.20 o 
  -4   3   2      544.10      633.73     37.39 o 
  -3   3   2     8085.14     7687.97     76.83 o 
  -2   3   2      485.74      425.19     15.56 o 
  -1   3   2     3340.54     3484.30     63.30 o 
   0   3   2      515.99      453.30     17.02 o 
   1   3   2      266.39      309.00     16.72 o 
   2   3   2     3208.47     3157.83     43.08 o 
   3   3   2        1.42        6.22     12.85 o 
   4   3   2       89.95       69.00     15.78 o 
   5   3   2       80.66       63.34     15.04 o 
   6   3   2        5.42       10.37     15.72 o 
   7   3   2      198.25      235.53     26.11 o 
   8   3   2        2.78       11.33     17.44 o 
 -11   4   2       41.16       38.47     21.33 o 
 -10   4   2        0.90       16.12     13.95 o 
  -9   4   2      140.97      102.84     19.69 o 
  -8   4   2       99.07       99.08     24.81 o 
  -7   4   2     1638.93     1696.52    107.67 o 
  -6   4   2       19.29       45.28     20.30 o 
  -5   4   2      357.55      299.78     39.73 o 
  -4   4   2      121.09      116.65     13.79 o 
  -3   4   2       33.93       25.68     13.34 o 
  -2   4   2     5589.92     5310.79    132.10 o 
  -1   4   2      618.79      666.56     22.55 o 
   0   4   2     9271.09    10059.02    190.93 o 
   1   4   2      261.90      282.94     21.20 o 
   2   4   2     1408.82     1447.68     36.94 o 
   3   4   2     1393.18     1416.59     38.39 o 
   4   4   2      476.27      505.54     28.01 o 
   5   4   2      949.98      996.92     42.73 o 
   6   4   2        1.02        0.92     11.89 o 
   7   4   2      213.58      185.58     29.15 o 
 -11   5   2      351.45      393.14    115.57 o 
 -10   5   2       25.43       18.58     16.18 o 
  -9   5   2      473.19      485.52     37.27 o 
  -8   5   2       13.65        9.13     18.43 o 
  -7   5   2      144.29      126.66     27.94 o 
  -6   5   2     2621.96     2979.43    138.85 o 
  -5   5   2     1030.19     1093.14     40.33 o 
  -4   5   2     1843.87     1846.24    131.24 o 
  -3   5   2      102.73      116.55     10.59 o 
  -2   5   2     2739.60     2749.45     78.32 o 
  -1   5   2      791.20      677.73     20.06 o 
   0   5   2     2387.18     2318.14     73.39 o 
   1   5   2     2567.29     2567.87     83.25 o 
   2   5   2      141.06      131.90     18.51 o 
   3   5   2      154.32      155.16     23.15 o 
   4   5   2      125.25       89.52     16.78 o 
   5   5   2      483.82      527.52     33.88 o 
   6   5   2      274.62      219.17     27.87 o 
 -11   6   2       28.47       20.13     17.08 o 
 -10   6   2      108.95      101.60     19.18 o 
  -9   6   2      116.10       98.47     25.36 o 
  -8   6   2      154.44      132.41     16.48 o 
  -7   6   2       13.01       14.76     10.45 o 
  -6   6   2      376.99      373.00     22.02 o 
  -5   6   2      446.66      410.79     44.65 o 
  -4   6   2     2596.25     2699.45     45.89 o 
  -3   6   2     1328.51     1258.73     82.22 o 
  -2   6   2       14.27       18.98     11.39 o 
  -1   6   2     2951.56     3024.13     56.10 o 
   0   6   2       25.82       19.46     17.05 o 
   1   6   2     3237.22     3173.39     55.49 o 
   2   6   2      250.51      220.82     22.66 o 
   3   6   2        3.06       12.38     15.76 o 
   4   6   2        0.14        5.43     16.83 o 
   5   6   2      175.41      163.62     29.01 o 
 -11   7   2        8.66       39.39     22.99 o 
 -10   7   2       35.87       22.25      7.79 o 
  -9   7   2        8.28        8.07      5.98 o 
  -8   7   2      554.65      636.82     35.50 o 
  -7   7   2      462.04      544.26     28.25 o 
  -6   7   2      253.33      260.52     19.17 o 
  -5   7   2       58.83       62.45      9.06 o 
  -4   7   2       31.34       30.40      8.17 o 
  -3   7   2     1924.74     1965.06     61.17 o 
  -2   7   2      152.05      126.51     20.25 o 
  -1   7   2      512.33      504.36     35.62 o 
   0   7   2      206.10      182.37     24.53 o 
   1   7   2      514.81      502.55     29.41 o 
   2   7   2      665.74      667.52     42.41 o 
   3   7   2       46.28       25.63     19.80 o 
   4   7   2      264.00      287.58     44.55 o 
 -11   8   2        1.47       11.83     34.86 o 
 -10   8   2       67.15       56.15     19.10 o 
  -9   8   2        9.20        5.34      7.42 o 
  -8   8   2       93.10       88.79     10.06 o 
  -7   8   2      548.18      540.58      9.47 o 
  -6   8   2       30.89       29.82     22.41 o 
  -5   8   2      545.23      625.97     49.46 o 
  -4   8   2        0.21        5.48      5.54 o 
  -3   8   2     1146.68     1152.05     43.83 o 
  -2   8   2      801.66      841.32     32.75 o 
  -1   8   2     1118.02     1068.40     80.29 o 
   0   8   2      536.46      572.53     41.84 o 
   1   8   2        8.33        7.66     18.77 o 
   2   8   2      161.12      127.70     26.45 o 
   3   8   2       22.83       19.06     21.43 o 
 -10   9   2        6.04       27.96     34.00 o 
  -9   9   2       29.35       38.86     36.24 o 
  -8   9   2        0.05        8.73     29.66 o 
  -7   9   2      264.91      245.53     50.37 o 
  -6   9   2      116.31      157.64     53.65 o 
  -5   9   2      877.11      917.43     69.89 o 
  -4   9   2      653.85      664.13     42.75 o 
  -3   9   2       16.42       24.91     20.11 o 
  -2   9   2      299.44      296.04     31.18 o 
  -1   9   2      170.13      108.56     23.51 o 
   0   9   2      652.64      678.90     51.02 o 
   1   9   2       71.89       60.05     24.31 o 
   2   9   2        4.95       18.98     20.37 o 
 -10  10   2        0.95       12.06     13.91 o 
  -9  10   2       89.83       57.71     36.83 o 
  -8  10   2      140.90      156.87     48.15 o 
  -7  10   2       91.73       84.17     40.72 o 
  -6  10   2      238.98      253.36     67.62 o 
  -5  10   2       22.17       27.87     35.32 o 
  -4  10   2      368.97      387.64     27.19 o 
  -3  10   2       11.26       25.24     18.95 o 
  -2  10   2       15.93       25.73     19.59 o 
  -1  10   2      389.71      316.36     39.49 o 
   0  10   2      154.23      160.47     29.73 o 
   1  10   2      481.12      587.81     46.67 o 
  -9  11   2       13.92       20.18     31.87 o 
  -8  11   2      400.97      415.70     65.18 o 
  -7  11   2        2.74        5.21     33.02 o 
  -6  11   2      180.66      171.15     62.35 o 
  -5  11   2       19.03       16.38     30.08 o 
  -4  11   2      131.14       90.97     16.02 o 
  -3  11   2      515.30      513.91     35.97 o 
  -2  11   2       33.60       13.28     14.92 o 
  -1  11   2       87.15       59.59     19.60 o 
  -6  12   2       27.89       64.42     50.04 o 
  -5  12   2       36.71       17.04     30.72 o 
  -4  12   2       18.94        8.55     28.78 o 
   1 -12   3       27.55       21.82     16.23 o 
   2 -12   3      162.97      148.46     19.76 o 
   3 -12   3      272.87      286.02     58.62 o 
   4 -12   3        7.56       11.01     30.32 o 
   5 -12   3        0.59       24.73     26.25 o 
   6 -12   3       94.83       93.25     35.07 o 
   7 -12   3      130.79       89.89     36.97 o 
   8 -12   3       13.41       -0.13     25.89 o 
  -1 -11   3      276.36      317.52     40.07 o 
   0 -11   3        8.39        4.56     18.29 o 
   1 -11   3        0.44        4.96     17.74 o 
   2 -11   3        1.90       14.28     16.76 o 
   3 -11   3      552.18      534.10     31.97 o 
   4 -11   3      251.14      230.22     49.68 o 
   5 -11   3       19.75       36.48     25.30 o 
   6 -11   3        1.57       12.51     30.97 o 
   7 -11   3       40.72       50.14     29.12 o 
   8 -11   3      127.25      173.61     45.93 o 
   9 -11   3        3.30        6.85     24.37 o 
  -2 -10   3       83.14       50.77     23.60 o 
  -1 -10   3      547.05      562.29     47.36 o 
   0 -10   3      323.98      287.35     40.49 o 
   1 -10   3      102.09      107.93     22.21 o 
   2 -10   3       16.44       26.14     19.56 o 
   3 -10   3      105.17       79.50     10.55 o 
   4 -10   3      226.27      231.74     53.12 o 
   5 -10   3      200.14      196.70     30.42 o 
   6 -10   3        7.00       23.47     20.58 o 
   7 -10   3       87.39       42.48     17.88 o 
   8 -10   3        3.52       21.88     19.51 o 
   9 -10   3        5.22        5.20     11.03 o 
  10 -10   3        0.84       12.57     14.22 o 
  -3  -9   3      356.76      407.30     42.42 o 
  -2  -9   3        7.31       22.25     22.04 o 
  -1  -9   3        2.07        3.89     18.05 o 
   0  -9   3     1590.43     1629.80     52.48 o 
   1  -9   3      773.97      786.42     38.94 o 
   2  -9   3     1189.93     1211.60     35.08 o 
   3  -9   3      114.09      104.99     10.11 o 
   4  -9   3        7.42       17.10     19.56 o 
   5  -9   3        3.93        9.40     13.77 o 
   6  -9   3      811.52      823.42     41.30 o 
   7  -9   3       53.77       52.34     16.94 o 
   8  -9   3       12.35       11.66     13.24 o 
   9  -9   3        2.22        8.47      7.87 o 
  10  -9   3        6.45       22.15     27.27 o 
  -5  -8   3       13.80       31.29     23.95 o 
  -4  -8   3       22.27       32.17     22.19 o 
  -3  -8   3      899.62      897.38     76.71 o 
  -2  -8   3     1074.25     1165.40     87.41 o 
  -1  -8   3       89.99       53.71     25.22 o 
   0  -8   3       93.98       65.41     23.67 o 
   1  -8   3       51.06       40.76     15.31 o 
   2  -8   3     2375.07     2555.76    114.45 o 
   3  -8   3      769.48      760.22     36.27 o 
   4  -8   3      475.68      447.52     34.36 o 
   5  -8   3        2.52        5.52     13.44 o 
   6  -8   3        5.38       26.86     20.32 o 
   7  -8   3      143.99      143.48     13.19 o 
   8  -8   3       74.17       58.65     12.90 o 
   9  -8   3        9.65       16.21      9.02 o 
  10  -8   3        9.65       12.40     12.58 o 
  -5  -7   3      105.23       89.28     24.86 o 
  -4  -7   3       17.49       16.17     32.52 o 
  -3  -7   3       31.48       48.68     44.32 o 
  -2  -7   3      605.40      549.33     38.54 o 
  -1  -7   3      956.44      970.50     64.01 o 
   0  -7   3     1078.71     1069.47     60.93 o 
   1  -7   3       62.45       40.66     18.84 o 
   2  -7   3      408.46      432.79     21.18 o 
   3  -7   3     1360.52     1364.44     42.74 o 
   4  -7   3      203.91      195.37     25.69 o 
   5  -7   3      152.21      140.57     23.61 o 
   6  -7   3      294.42      315.83     17.88 o 
   7  -7   3      257.30      243.04     18.95 o 
   8  -7   3      100.10      105.96     14.71 o 
   9  -7   3       19.33       13.11      9.29 o 
  10  -7   3       25.64       25.34     11.92 o 
  11  -7   3        2.23       -0.54     15.66 o 
  -6  -6   3     1016.87     1094.33     77.77 o 
  -5  -6   3       40.02       26.14     32.78 o 
  -4  -6   3      669.78      699.97     63.88 o 
  -3  -6   3      391.58      396.33     34.99 o 
  -2  -6   3      972.14     1041.34     49.31 o 
  -1  -6   3     1382.31     1385.59     50.53 o 
   0  -6   3      882.16      893.48     46.82 o 
   1  -6   3     1797.13     1730.15     66.66 o 
   2  -6   3      278.85      296.69     15.70 o 
   3  -6   3      350.68      346.69     16.84 o 
   4  -6   3       81.58       83.80      8.93 o 
   5  -6   3      964.02      920.82     40.09 o 
   6  -6   3      676.56      669.26     25.63 o 
   7  -6   3        0.92       13.94      9.53 o 
   8  -6   3        6.75        4.14      7.13 o 
   9  -6   3       14.84       14.58      7.56 o 
  10  -6   3       72.62       67.96     36.37 o 
  -7  -5   3        2.49        2.69     30.47 o 
  -6  -5   3      228.74      241.36     65.65 o 
  -5  -5   3      450.81      452.76     38.91 o 
  -4  -5   3      681.97      633.15     39.50 o 
  -3  -5   3     1040.04     1026.71     51.20 o 
  -2  -5   3        2.71       10.34     19.33 o 
  -1  -5   3      658.71      733.16     35.10 o 
   0  -5   3      756.61      760.41     34.44 o 
   1  -5   3     2226.93     2132.77     44.46 o 
   2  -5   3     3113.52     3046.72     68.27 o 
   3  -5   3      461.26      452.53     16.11 o 
   4  -5   3     2626.38     2796.44     68.35 o 
   5  -5   3      320.56      339.35     20.01 o 
   6  -5   3     1400.56     1400.28     53.19 o 
   7  -5   3      216.71      231.17     24.49 o 
   8  -5   3       56.89       46.60      7.98 o 
   9  -5   3       42.68       26.66      5.40 o 
  10  -5   3      196.88      223.82     61.17 o 
  -8  -4   3      336.36      304.11     52.23 o 
  -7  -4   3      424.45      460.12     82.53 o 
  -6  -4   3       30.79       26.86     15.33 o 
  -5  -4   3      124.46      142.06     32.65 o 
  -4  -4   3       18.30       29.31     22.59 o 
  -3  -4   3     2305.09     2221.58     58.16 o 
  -2  -4   3     2635.99     2658.79     54.29 o 
  -1  -4   3      601.79      598.54     34.05 o 
   0  -4   3      236.32      254.86     21.73 o 
   1  -4   3     2574.69     2741.29     32.32 o 
   2  -4   3     5365.40     5321.67     43.55 o 
   3  -4   3     1211.96     1250.46     42.10 o 
   4  -4   3     2888.54     2983.44     65.29 o 
   5  -4   3      503.22      475.35     21.55 o 
   6  -4   3      138.01      130.02      9.47 o 
   7  -4   3      453.75      456.85     18.57 o 
   8  -4   3        0.99        5.72      5.50 o 
   9  -4   3      139.77      189.43     47.70 o 
  10  -4   3        0.66       23.76     28.87 o 
  -8  -3   3      299.90      323.74     51.71 o 
  -7  -3   3     1171.19     1249.34    111.88 o 
  -6  -3   3        4.16       -1.24     16.94 o 
  -5  -3   3     1140.78     1114.55     46.79 o 
  -4  -3   3      491.19      494.27     31.22 o 
  -3  -3   3      369.81      324.20     26.69 o 
  -2  -3   3     8050.14     8635.29    149.03 o 
  -1  -3   3      365.70      364.33     26.12 o 
   0  -3   3     6618.05     6851.77    108.07 o 
   1  -3   3      150.55      131.59     10.34 o 
   2  -3   3       18.60       28.76      8.31 o 
   3  -3   3     8225.22     8824.99     50.30 o 
   4  -3   3     2834.20     2721.25     33.45 o 
   5  -3   3      619.97      596.47     28.80 o 
   6  -3   3        1.43        6.19      3.55 o 
   7  -3   3       44.43       36.78     33.38 o 
   8  -3   3      101.91      115.90     34.78 o 
   9  -3   3      209.74      233.93     47.65 o 
  10  -3   3       53.87       44.34     28.79 o 
  -9  -2   3      248.75      280.52     45.33 o 
  -8  -2   3        1.96       16.47     17.62 o 
  -7  -2   3     1148.87     1165.36     50.79 o 
  -6  -2   3     1497.34     1566.33     89.76 o 
  -5  -2   3      727.62      751.86     43.05 o 
  -4  -2   3     2369.18     2490.17    105.54 o 
  -3  -2   3     2754.88     3398.59     55.79 o 
  -2  -2   3       73.35       34.92     14.86 o 
  -1  -2   3     1987.62     1873.87     36.09 o 
   0  -2   3     3213.23     2989.70     48.30 o 
   2  -2   3     4484.88     4964.31     27.68 o 
   3  -2   3      228.94      284.09     22.09 o 
   4  -2   3        2.71        5.66     12.22 o 
   5  -2   3     2263.97     2211.78    112.28 o 
   6  -2   3      537.57      529.88     52.33 o 
   7  -2   3        2.21        5.63      3.41 o 
   8  -2   3        4.63        3.02      3.88 o 
   9  -2   3      129.33      151.84     44.51 o 
  10  -2   3      100.96       73.08     40.37 o 
  -9  -1   3      143.18      138.19     44.89 o 
  -8  -1   3      245.55      277.72     34.78 o 
  -7  -1   3        0.33       13.42     20.04 o 
  -6  -1   3      504.60      526.05     35.17 o 
  -5  -1   3      827.20      880.91     39.41 o 
  -4  -1   3     1173.44      981.92     36.46 o 
  -3  -1   3     2080.55     1940.89     41.87 o 
  -2  -1   3     1230.16     1161.23     32.44 o 
  -1  -1   3      142.39      173.16     18.67 o 
   0  -1   3       41.38       44.87      8.57 o 
   1  -1   3     4035.79     3793.61     31.90 o 
   2  -1   3      282.72      289.67     11.53 o 
   3  -1   3     2151.18     2249.66     42.60 o 
   4  -1   3      134.33      161.11     10.45 o 
   5  -1   3       44.40       34.09      6.72 o 
   6  -1   3     1060.02     1046.96     29.62 o 
   7  -1   3       41.79       25.26      6.15 o 
   8  -1   3        2.21        6.08      5.40 o 
   9  -1   3       44.57       10.18     29.92 o 
 -10   0   3        4.75       17.99     22.01 o 
  -9   0   3       16.01        5.74     13.04 o 
  -8   0   3      727.62      789.88     48.63 o 
  -7   0   3       68.77       60.58     19.57 o 
  -6   0   3       18.77        9.85     22.40 o 
  -5   0   3        2.34       23.99     12.97 o 
  -4   0   3      971.40     1083.74     37.96 o 
  -3   0   3     9531.73     9392.36     88.95 o 
  -2   0   3     1519.92     1564.43     59.57 o 
  -1   0   3     2513.80     2265.38     32.94 o 
   0   0   3      240.26      215.55     13.55 o 
   1   0   3      744.76      680.76     19.42 o 
   2   0   3     4974.61     4556.43     68.61 o 
   3   0   3       16.06       25.87      6.58 o 
   4   0   3      134.27      128.48      9.41 o 
   5   0   3      184.71      171.24     12.44 o 
   6   0   3      359.17      371.08     17.77 o 
   7   0   3      478.42      495.47     21.48 o 
   8   0   3      540.06      550.21     25.53 o 
   9   0   3       30.36       35.10     42.67 o 
 -10   1   3       88.19      149.15     43.17 o 
  -9   1   3       72.97       32.73     16.83 o 
  -8   1   3      556.98      541.52    171.05 o 
  -7   1   3     1132.66     1049.60    150.28 o 
  -6   1   3      390.90      403.57     41.51 o 
  -5   1   3     2536.31     2525.65     70.51 o 
  -4   1   3      312.63      295.77     35.26 o 
  -3   1   3     1540.19     1319.23     38.06 o 
  -2   1   3     4201.54     3799.51    104.02 o 
  -1   1   3     5656.95     5063.06    202.04 o 
   0   1   3     6289.37     5927.98     81.59 o 
   1   1   3       33.08       31.59      6.99 o 
   2   1   3     4243.50     4212.36     92.29 o 
   3   1   3     2710.32     2677.81     54.02 o 
   4   1   3     1548.50     1483.18     44.92 o 
   5   1   3     1323.51     1310.56     28.91 o 
   6   1   3       46.26       32.18     10.15 o 
   7   1   3       62.68       56.67     12.44 o 
   8   1   3       37.93       22.48     10.62 o 
   9   1   3       40.93       55.15     31.07 o 
 -10   2   3        2.18       -1.02     11.66 o 
  -9   2   3      232.97      197.11     61.56 o 
  -8   2   3      242.81      228.82     37.74 o 
  -7   2   3      857.77      885.09    138.07 o 
  -6   2   3     1616.86     1536.12     56.36 o 
  -5   2   3     1306.78     1182.40     44.41 o 
  -4   2   3     3079.24     2552.92    125.28 o 
  -3   2   3      148.77      100.09     17.00 o 
  -2   2   3     1316.79     1224.80     57.50 o 
  -1   2   3      878.27      819.27     24.16 o 
   0   2   3     3928.63     4106.02     92.43 o 
   1   2   3     8205.04     8651.39    156.30 o 
   2   2   3     1924.19     2225.94     76.44 o 
   3   2   3      531.31      529.71     26.67 o 
   4   2   3       21.78       17.98     12.00 o 
   5   2   3     1066.28      987.92     41.43 o 
   6   2   3      877.90      787.70     28.86 o 
   7   2   3      587.53      525.36     44.34 o 
   8   2   3        4.73        9.76     14.41 o 
 -11   3   3       91.74       63.11     26.22 o 
 -10   3   3       14.14       12.78     13.58 o 
  -9   3   3      356.98      362.11     39.35 o 
  -8   3   3      294.81      279.29     34.55 o 
  -7   3   3        0.66       24.01     23.97 o 
  -6   3   3       37.85       46.29     21.31 o 
  -5   3   3       15.89       37.01     18.31 o 
  -4   3   3     5592.27     5565.15    120.80 o 
  -3   3   3      415.83      387.95     18.10 o 
  -2   3   3      394.49      363.15     17.88 o 
  -1   3   3      809.13      820.79     39.31 o 
   0   3   3     3729.91     3867.03     50.21 o 
   1   3   3     1573.77     1321.24     29.56 o 
   2   3   3        1.25        8.83     10.13 o 
   3   3   3      413.62      379.04     22.96 o 
   4   3   3      158.56      124.52     18.57 o 
   5   3   3      260.07      253.66     23.31 o 
   6   3   3       26.58       33.50     14.54 o 
   7   3   3        4.63       11.24     11.17 o 
 -11   4   3      106.97       68.72     29.25 o 
 -10   4   3       69.96       37.20     14.37 o 
  -9   4   3       98.11       83.60     21.60 o 
  -8   4   3      896.63      901.15     53.68 o 
  -7   4   3        9.28       15.29     24.90 o 
  -6   4   3      654.46      631.54     54.42 o 
  -5   4   3      307.43      365.79     50.36 o 
  -4   4   3     1780.13     1869.76     76.64 o 
  -3   4   3     8146.25     8118.83    238.27 o 
  -2   4   3      295.07      299.11     17.95 o 
  -1   4   3     3927.90     3978.53     86.09 o 
   0   4   3      785.63      816.96     23.45 o 
   1   4   3     2017.95     2016.25     86.41 o 
   2   4   3     3160.10     3317.79    122.60 o 
   3   4   3      551.72      543.34     26.82 o 
   4   4   3     1673.09     1594.37     43.56 o 
   5   4   3      150.44      135.25     18.47 o 
   6   4   3       53.17       51.57     16.61 o 
   7   4   3        2.56        8.24     12.76 o 
 -11   5   3      139.93       48.84     24.84 o 
 -10   5   3      597.20      548.18     48.06 o 
  -9   5   3      130.94      110.69     29.28 o 
  -8   5   3      117.84       90.71     24.26 o 
  -7   5   3      706.74      681.72     75.28 o 
  -6   5   3       46.82       46.72     11.95 o 
  -5   5   3     4719.83     5588.75    160.95 o 
  -4   5   3        8.30       16.51     15.61 o 
  -3   5   3      590.04      575.80     34.19 o 
  -2   5   3       73.71       57.06     10.97 o 
  -1   5   3     1120.60     1084.66     34.94 o 
   0   5   3      262.76      248.56     18.63 o 
   1   5   3        0.21       19.82     15.37 o 
   2   5   3       33.09       36.39     18.24 o 
   3   5   3       52.70       30.09     11.75 o 
   4   5   3      480.33      490.53     35.83 o 
   5   5   3      247.12      223.32     28.66 o 
   6   5   3       16.07       17.98     17.86 o 
 -11   6   3        2.13       10.76     30.76 o 
 -10   6   3       31.03       71.32     43.20 o 
  -9   6   3      127.86       93.56     21.37 o 
  -8   6   3        2.70       19.41     10.22 o 
  -7   6   3       77.80       70.47     14.84 o 
  -6   6   3      147.61      133.49     24.30 o 
  -5   6   3     1621.21     1596.39     96.51 o 
  -4   6   3      442.17      398.17     32.42 o 
  -3   6   3      193.13      181.04     14.56 o 
  -2   6   3      592.68      605.11     30.04 o 
  -1   6   3      118.09      136.13     18.19 o 
   0   6   3     1811.74     1883.47     44.89 o 
   1   6   3      113.75      101.10     21.22 o 
   2   6   3      142.70      108.36     20.02 o 
   3   6   3        6.57        7.24     14.13 o 
   4   6   3       38.57       30.74     13.03 o 
   5   6   3      457.31      466.04     39.53 o 
 -11   7   3        4.47        4.73     16.77 o 
 -10   7   3        3.44       27.92     43.00 o 
  -9   7   3      199.30      224.52     28.69 o 
  -8   7   3      134.47      103.58     30.19 o 
  -7   7   3       29.92       27.61     12.24 o 
  -6   7   3        7.73        8.40     14.86 o 
  -5   7   3      274.63      291.08     20.37 o 
  -4   7   3     1776.67     1808.47     33.59 o 
  -3   7   3       25.18       26.53     14.54 o 
  -2   7   3     1346.48     1352.25     41.36 o 
  -1   7   3      338.70      313.25     26.14 o 
   0   7   3      465.46      411.53     28.15 o 
   1   7   3      482.63      514.48     32.37 o 
   2   7   3      206.76      190.50     31.01 o 
   3   7   3      447.33      457.90     54.75 o 
   4   7   3       95.29       72.72     25.29 o 
 -10   8   3        0.12        2.52     10.13 o 
  -9   8   3       80.40       84.63     20.12 o 
  -8   8   3      458.12      436.99     72.84 o 
  -7   8   3       18.49       15.84     11.15 o 
  -6   8   3      398.49      427.77     19.67 o 
  -5   8   3       48.58       40.52     13.45 o 
  -4   8   3      713.26      752.96     23.76 o 
  -3   8   3      941.19      949.14     38.98 o 
  -2   8   3       38.35       29.04     22.01 o 
  -1   8   3      364.37      369.58     35.50 o 
   0   8   3       13.73       13.52     17.83 o 
   1   8   3      373.36      430.29     48.32 o 
   2   8   3      267.81      249.28     39.81 o 
   3   8   3      450.80      448.17     41.76 o 
 -10   9   3       97.75      119.77     53.81 o 
  -9   9   3        2.83       30.37     24.54 o 
  -8   9   3        4.49        4.06     28.69 o 
  -7   9   3      353.91      352.21     67.04 o 
  -6   9   3      868.41      892.92     98.90 o 
  -5   9   3      312.08      366.71     69.79 o 
  -4   9   3       36.33       20.84     13.73 o 
  -3   9   3      144.84      181.28     29.00 o 
  -2   9   3      228.74      208.29     31.58 o 
  -1   9   3      840.91      887.94     51.53 o 
   0   9   3      383.62      399.95     53.85 o 
   1   9   3        3.12        0.12     18.31 o 
   2   9   3        1.25       -1.55     17.94 o 
  -9  10   3       11.22       -4.42     34.64 o 
  -8  10   3       61.34       19.45     30.27 o 
  -7  10   3       54.19       78.24     44.29 o 
  -6  10   3       17.86       27.98     46.95 o 
  -5  10   3      270.50      298.81     64.01 o 
  -4  10   3       13.69        8.86     10.37 o 
  -3  10   3       60.78       34.09     20.31 o 
  -2  10   3      116.53       61.11     20.80 o 
  -1  10   3       16.37       34.26     24.10 o 
   0  10   3      307.23      340.70     38.24 o 
  -8  11   3        9.82       23.58     29.79 o 
  -7  11   3       89.18       83.51     44.74 o 
  -6  11   3        0.82        4.13     32.97 o 
  -5  11   3      157.54      102.17     40.59 o 
  -4  11   3      399.26      313.53     56.63 o 
  -3  11   3       11.69       13.97     14.47 o 
  -2  11   3      398.28      301.95     34.24 o 
   5 -13   4       49.47       42.80     39.02 o 
   1 -12   4      272.38      254.78     29.39 o 
   2 -12   4        9.35       18.06     12.34 o 
   3 -12   4        0.55        8.59      9.62 o 
   4 -12   4        4.67       21.76     37.87 o 
   5 -12   4        1.37       14.94     30.35 o 
   6 -12   4       81.60       49.43     24.83 o 
   7 -12   4       11.18       18.82     21.16 o 
   8 -12   4       48.84        6.72     19.74 o 
  -1 -11   4        3.93       18.02     17.07 o 
   0 -11   4        3.18        9.45     18.69 o 
   1 -11   4        9.74        3.02     14.07 o 
   2 -11   4      311.35      306.20     35.78 o 
   3 -11   4       79.04       56.49      9.72 o 
   5 -11   4       14.62        0.14     25.84 o 
   6 -11   4       19.45       17.77     29.76 o 
   7 -11   4       10.07        0.92     22.06 o 
   8 -11   4        0.29        5.01     19.51 o 
   9 -11   4       40.82       20.85     25.71 o 
  -2 -10   4      289.38      267.78     36.43 o 
  -1 -10   4        6.51       17.74     19.69 o 
   0 -10   4     1239.37     1070.70     85.49 o 
   1 -10   4       14.08       26.89     32.52 o 
   2 -10   4      369.10      373.54     50.34 o 
   3 -10   4       44.24       40.58      8.90 o 
   4 -10   4      178.82      192.77     58.73 o 
   5 -10   4      650.77      678.57     90.46 o 
   6 -10   4        8.95        9.58     12.73 o 
   7 -10   4       10.47        6.12     12.04 o 
   8 -10   4        1.28        4.51     10.43 o 
   9 -10   4        2.36        8.74     16.19 o 
  10 -10   4       30.07       20.07     14.80 o 
  -4  -9   4      375.91      432.91     42.54 o 
  -3  -9   4      195.75      224.21     50.02 o 
  -2  -9   4       15.06       14.88     33.32 o 
  -1  -9   4       50.32       27.99     34.03 o 
   0  -9   4        5.39        6.32     32.62 o 
   1  -9   4     1828.26     2024.19    101.84 o 
   2  -9   4       53.99       32.20     12.14 o 
   3  -9   4       24.38       21.47     10.69 o 
   4  -9   4        3.24       10.64     14.11 o 
   5  -9   4      269.53      305.20     55.88 o 
   6  -9   4     1075.81     1046.42     42.06 o 
   7  -9   4       86.51       72.15     19.97 o 
   8  -9   4        1.18        5.18      5.34 o 
   9  -9   4       45.85       45.14     16.81 o 
  -5  -8   4       41.58       50.54     38.71 o 
  -4  -8   4      555.15      569.36     69.01 o 
  -3  -8   4     1021.41     1024.99     79.94 o 
  -2  -8   4        1.41       22.21     44.63 o 
  -1  -8   4      130.53      110.95     35.12 o 
   0  -8   4       14.46       20.68     23.36 o 
   1  -8   4     1348.26     1444.15     53.58 o 
   2  -8   4      643.00      638.28     26.58 o 
   3  -8   4      107.23      116.01     16.81 o 
   4  -8   4        8.19        8.99      8.23 o 
   5  -8   4        9.81       11.06     11.20 o 
   6  -8   4      491.89      524.47     29.65 o 
   7  -8   4       76.48       62.76     12.26 o 
   8  -8   4      261.99      233.38     21.32 o 
   9  -8   4       16.50       10.54      8.08 o 
  10  -8   4        0.23        3.33     22.35 o 
  -6  -7   4       18.11       32.04     31.42 o 
  -5  -7   4       35.87       43.20     35.08 o 
  -4  -7   4       24.13       48.62     49.13 o 
  -3  -7   4      697.87      797.52     67.26 o 
  -2  -7   4      349.06      396.35     36.48 o 
  -1  -7   4      281.32      262.93     34.06 o 
   0  -7   4      219.16      254.69     33.46 o 
   1  -7   4       51.75       33.49     16.21 o 
   2  -7   4      467.17      440.57     22.28 o 
   3  -7   4      100.55       92.28     14.29 o 
   4  -7   4      778.81      786.78     28.36 o 
   5  -7   4        7.43       10.04      5.91 o 
   6  -7   4       63.50       46.53     11.66 o 
   7  -7   4       49.26       42.26     10.62 o 
   8  -7   4       21.98       26.23     10.06 o 
   9  -7   4       46.33       40.19      8.16 o 
  10  -7   4        0.56        5.92     18.58 o 
  -6  -6   4       23.29       33.64     44.19 o 
  -5  -6   4      592.94      602.59     63.18 o 
  -4  -6   4      385.52      357.39     47.88 o 
  -3  -6   4      190.98      170.26     29.70 o 
  -2  -6   4     1078.01     1121.69     49.29 o 
  -1  -6   4      254.34      262.84     31.44 o 
   0  -6   4     3332.45     3405.52    117.21 o 
   1  -6   4      450.81      468.40     27.07 o 
   2  -6   4      244.87      215.02     16.24 o 
   3  -6   4        5.59       14.74     12.30 o 
   4  -6   4     3070.39     3462.43     77.63 o 
   5  -6   4      797.15      769.03     26.93 o 
   6  -6   4        1.22        4.75      7.00 o 
   7  -6   4        0.03       11.07      7.33 o 
   8  -6   4        4.14        8.41      7.01 o 
   9  -6   4      213.00      212.83     43.73 o 
  10  -6   4       40.04       39.34     21.00 o 
  -7  -5   4       28.95       18.74     30.05 o 
  -6  -5   4       38.31       54.39     31.97 o 
  -5  -5   4      508.40      521.33     59.47 o 
  -4  -5   4     1324.98     1355.32     52.52 o 
  -3  -5   4       95.71      124.88     28.27 o 
  -2  -5   4      131.30      170.04     27.73 o 
  -1  -5   4     1779.50     1825.43     71.10 o 
   0  -5   4     5724.19     6108.07     80.85 o 
   1  -5   4     6150.44     6604.06    129.20 o 
   2  -5   4      708.56      723.88     25.18 o 
   3  -5   4      628.89      715.74     18.04 o 
   4  -5   4     2894.95     3022.25     69.25 o 
   5  -5   4     5953.08     6238.12     49.99 o 
   6  -5   4      158.49      172.59     27.66 o 
   7  -5   4      338.93      336.87     17.67 o 
   8  -5   4        1.50       10.23     21.31 o 
   9  -5   4        4.13       15.78     34.00 o 
  10  -5   4      145.88      143.81     45.09 o 
  -8  -4   4      516.52      517.84     58.35 o 
  -7  -4   4      123.79       82.75     33.54 o 
  -6  -4   4        1.70       15.19     30.88 o 
  -5  -4   4       22.77       30.67     23.57 o 
  -4  -4   4     2714.04     2829.88     66.45 o 
  -3  -4   4     2120.30     2236.16     61.65 o 
  -2  -4   4      650.16      600.44     32.56 o 
  -1  -4   4     1578.27     1765.11     43.25 o 
   0  -4   4      113.61      104.52     16.52 o 
   1  -4   4     1209.18     1052.06     23.78 o 
   2  -4   4      858.69      859.87     26.06 o 
   3  -4   4      255.03      223.94     12.37 o 
   4  -4   4     1035.43     1139.07     26.78 o 
   5  -4   4       46.78       41.31      7.31 o 
   6  -4   4      486.28      569.26     58.98 o 
   7  -4   4        0.43       15.66     27.70 o 
   8  -4   4      117.09      126.16     41.16 o 
   9  -4   4       40.85       77.29     37.95 o 
  10  -4   4        2.28       -0.29     24.41 o 
  -8  -3   4      513.80      595.49     61.40 o 
  -7  -3   4       25.64        8.00     43.08 o 
  -6  -3   4      277.37      267.27     40.82 o 
  -5  -3   4      161.43      161.30     27.51 o 
  -4  -3   4      165.68      171.38     30.60 o 
  -3  -3   4     4985.22     5130.09    163.74 o 
  -2  -3   4      908.30     1135.11     39.10 o 
  -1  -3   4     6554.00     6844.53     84.75 o 
   0  -3   4      356.41      323.62     22.72 o 
   1  -3   4        7.74       17.40      9.81 o 
   2  -3   4     3423.80     3331.68     45.05 o 
   3  -3   4        6.98       11.55      6.77 o 
   4  -3   4     4244.51     4536.96    174.63 o 
   5  -3   4        1.68        1.33     13.41 o 
   6  -3   4      107.13      119.41     31.38 o 
   7  -3   4       41.50       45.84     27.63 o 
   8  -3   4      236.10      266.88     49.25 o 
   9  -3   4      273.59      314.69     62.48 o 
  10  -3   4       74.57       80.31     43.20 o 
  -9  -2   4       58.35       50.29     39.39 o 
  -8  -2   4       10.33       16.04     30.37 o 
  -7  -2   4     1014.72     1037.73     77.29 o 
  -6  -2   4        3.27       18.14     21.87 o 
  -5  -2   4     1441.90     1434.36     64.23 o 
  -4  -2   4      132.38      145.08     24.37 o 
  -3  -2   4     2066.80     2458.48     82.01 o 
  -2  -2   4     1583.92     1545.46     70.72 o 
  -1  -2   4     4191.27     4119.13     77.12 o 
   0  -2   4    10958.41    11073.59    142.19 o 
   1  -2   4      266.42      254.22     12.95 o 
   2  -2   4       67.35       57.35      7.90 o 
   3  -2   4        8.06        4.79     12.93 o 
   4  -2   4     2359.99     2473.79     55.59 o 
   5  -2   4      513.21      492.57     33.50 o 
   6  -2   4       20.11       -3.25     25.25 o 
   7  -2   4        6.00       43.38     30.75 o 
   8  -2   4       57.01       60.19     31.47 o 
   9  -2   4      172.44      201.52     65.68 o 
  10  -2   4        0.40       19.37     28.92 o 
  -9  -1   4      501.56      568.37     72.25 o 
  -8  -1   4       23.04       20.50     21.46 o 
  -7  -1   4       36.51       23.15     20.65 o 
  -6  -1   4       29.21       23.84     24.99 o 
  -5  -1   4     3605.25     3895.63    150.11 o 
  -4  -1   4     2015.62     1924.12     50.89 o 
  -3  -1   4     4924.85     5460.02     71.98 o 
  -2  -1   4       20.52       22.43     11.20 o 
  -1  -1   4       37.55       35.69      8.45 o 
   0  -1   4     8712.50     8176.56     69.97 o 
   1  -1   4     1761.57     1812.38     34.58 o 
   2  -1   4     2163.20     2182.80     42.05 o 
   3  -1   4      110.17       94.82      8.81 o 
   4  -1   4      425.85      382.95     27.87 o 
   5  -1   4     3290.73     3570.92    115.99 o 
   6  -1   4      120.72      121.61     39.96 o 
   7  -1   4      360.97      434.45     57.60 o 
   8  -1   4       15.51       33.99     43.57 o 
   9  -1   4       99.98       77.85     35.93 o 
 -10   0   4       15.74       20.55     26.17 o 
  -9   0   4      182.91      239.08     57.40 o 
  -8   0   4     1313.31     1332.28     88.34 o 
  -7   0   4      263.09      256.13     34.54 o 
  -6   0   4      683.75      692.51     44.63 o 
  -5   0   4      287.31      304.09     30.19 o 
  -4   0   4     7075.80     7079.01     94.01 o 
  -3   0   4     1102.78     1093.85     75.39 o 
  -2   0   4     4382.91     4055.04    106.80 o 
  -1   0   4      190.57      189.17     15.87 o 
   0   0   4     1569.57     1446.23     34.54 o 
   1   0   4     6269.70     5857.90    270.51 o 
   2   0   4       22.09       28.95      8.75 o 
   3   0   4    10437.50    10798.63    142.85 o 
   4   0   4      535.48      513.15     20.76 o 
   5   0   4        5.46        8.76      5.67 o 
   6   0   4        3.88       11.20      7.56 o 
   7   0   4       46.43       32.01      8.53 o 
   8   0   4     1117.59     1177.78    136.16 o 
   9   0   4       14.52       37.46     47.83 o 
 -10   1   4       16.36       16.53     29.13 o 
  -9   1   4      283.92      216.46     91.02 o 
  -8   1   4     1270.17      869.56     53.45 o 
  -7   1   4       18.25       22.82     11.69 o 
  -6   1   4     1343.59     1234.47    129.14 o 
  -5   1   4        6.91       16.31     17.50 o 
  -4   1   4     1706.99     1590.56     62.25 o 
  -3   1   4     3564.14     2844.60     55.59 o 
  -2   1   4     3130.63     3194.68    143.48 o 
  -1   1   4     3403.07     2825.18     58.41 o 
   0   1   4      201.49      183.09     15.95 o 
   1   1   4      978.19      927.88     30.57 o 
   2   1   4      817.28      805.44     23.83 o 
   3   1   4     2074.81     1840.03     57.69 o 
   4   1   4      116.57      120.81     17.78 o 
   5   1   4      187.23      173.27     15.46 o 
   6   1   4      212.08      203.84     17.30 o 
   7   1   4        5.16       17.64     15.79 o 
   8   1   4      172.45      153.36     19.53 o 
 -10   2   4      458.88      465.20     53.58 o 
  -9   2   4      109.84       64.70     20.32 o 
  -8   2   4        9.65       25.27     26.12 o 
  -7   2   4     1685.27     1596.31     69.73 o 
  -6   2   4     1031.00      937.45     61.99 o 
  -5   2   4     3235.72     3002.86    109.95 o 
  -4   2   4     1830.52     2078.85     50.18 o 
  -3   2   4     3050.05     3095.29     82.01 o 
  -2   2   4      436.00      406.36     22.84 o 
  -1   2   4     7127.07     6827.91     98.13 o 
   0   2   4     5553.21     5639.07     63.19 o 
   1   2   4      315.86      275.00     16.45 o 
   2   2   4      721.73      800.50     22.06 o 
   3   2   4      222.12      227.21     17.30 o 
   4   2   4     2718.59     2936.07     44.68 o 
   5   2   4     1176.31     1129.32     33.16 o 
   6   2   4       74.52       73.40     15.43 o 
   7   2   4      245.96      188.60     21.57 o 
   8   2   4        2.48       10.50     31.96 o 
 -11   3   4       51.20       30.41     22.41 o 
 -10   3   4        5.09       40.45     40.55 o 
  -9   3   4      660.65      583.92     88.04 o 
  -8   3   4      417.99      376.45     42.73 o 
  -7   3   4      278.37      238.50     34.77 o 
  -6   3   4       33.24       36.83     25.60 o 
  -5   3   4     2557.61     2338.06     86.01 o 
  -4   3   4     1843.32     1843.26     84.68 o 
  -3   3   4     3450.38     3655.71     79.07 o 
  -2   3   4      237.56      267.31     18.73 o 
  -1   3   4      996.41      987.79     25.98 o 
   0   3   4     2541.38     2514.50     43.03 o 
   1   3   4      264.08      258.90     15.57 o 
   2   3   4      343.74      299.13     18.74 o 
   3   3   4       57.76       54.08     12.84 o 
   4   3   4      574.37      617.90     28.63 o 
   5   3   4      208.31      243.75     23.36 o 
   6   3   4      141.39      127.54     19.76 o 
   7   3   4      105.15      104.41     23.61 o 
 -11   4   4        2.40       18.92     22.10 o 
 -10   4   4        1.37       19.35     37.77 o 
  -9   4   4     1880.34     1875.93     86.11 o 
  -8   4   4      107.15       91.23     24.62 o 
  -7   4   4      940.29      917.77     57.14 o 
  -6   4   4       45.29       36.98     12.80 o 
  -5   4   4      201.15      185.47     20.24 o 
  -4   4   4     4742.29     5068.45    202.93 o 
  -3   4   4      352.85      349.62     24.50 o 
  -2   4   4     2411.32     2361.88     84.15 o 
  -1   4   4      108.45      123.49     14.53 o 
   0   4   4      755.14      759.01     32.03 o 
   1   4   4     3474.59     3454.61     74.89 o 
   2   4   4      725.36      735.29     30.71 o 
   3   4   4      950.98      928.15     39.09 o 
   4   4   4        5.74       17.42     11.59 o 
   5   4   4      195.25      207.72     24.32 o 
   6   4   4       86.80       49.16     15.16 o 
 -11   5   4        5.60       34.92     34.89 o 
 -10   5   4      422.61      394.91     64.59 o 
  -9   5   4        2.98       15.49     15.36 o 
  -8   5   4      919.81      875.95     38.47 o 
  -7   5   4      173.81      210.54     31.54 o 
  -6   5   4     1072.55      997.39     37.97 o 
  -5   5   4       83.23       83.20     17.20 o 
  -4   5   4      288.87      295.19     23.65 o 
  -3   5   4      753.61      756.25     33.38 o 
  -2   5   4     1240.02     1135.27     38.10 o 
  -1   5   4     2182.02     2232.23     42.85 o 
   0   5   4      103.11       73.10     13.79 o 
   1   5   4        7.76       19.37     13.54 o 
   2   5   4        8.92       21.42     18.13 o 
   3   5   4     1159.12     1193.59     40.41 o 
   4   5   4      178.31      176.12     26.98 o 
   5   5   4       13.50       19.86     14.43 o 
   6   5   4       19.07       29.19     22.95 o 
 -11   6   4       29.10       16.16     27.38 o 
 -10   6   4       13.67       18.67     22.46 o 
  -9   6   4       55.92       27.55     11.25 o 
  -8   6   4       67.49       65.40     18.29 o 
  -7   6   4       77.44       87.88     16.79 o 
  -6   6   4     1566.22     1733.41     78.29 o 
  -5   6   4      610.15      579.24     32.80 o 
  -4   6   4      153.57      156.58     20.22 o 
  -3   6   4      151.00      130.03     15.67 o 
  -2   6   4       43.77       47.01     12.92 o 
  -1   6   4     3989.44     4011.10    103.42 o 
   0   6   4      273.52      255.57     20.65 o 
   1   6   4      365.21      359.66     30.15 o 
   2   6   4        0.41       18.15     15.28 o 
   3   6   4      243.34      243.32     31.12 o 
   4   6   4      474.34      496.05     46.32 o 
   5   6   4        3.34       25.34     22.78 o 
 -11   7   4       11.02       71.59     48.12 o 
 -10   7   4      464.13      438.48     71.40 o 
  -9   7   4       78.06       34.33     18.96 o 
  -8   7   4      210.74      231.41     36.57 o 
  -7   7   4        5.56       20.36     16.96 o 
  -6   7   4       25.69       29.86     15.39 o 
  -5   7   4     2224.46     2269.70     67.49 o 
  -4   7   4       20.67       26.03     11.54 o 
  -3   7   4     1369.45     1468.38     68.45 o 
  -2   7   4        3.20       17.56     11.56 o 
  -1   7   4      101.50      101.98     20.94 o 
   0   7   4     2331.71     2358.32     91.55 o 
   1   7   4      139.10      134.39     35.33 o 
   2   7   4      260.65      278.37     40.21 o 
   3   7   4       49.45       26.97     20.87 o 
   4   7   4      216.67      195.38     29.63 o 
 -10   8   4       32.29       27.37     39.39 o 
  -9   8   4      247.55      279.33    102.92 o 
  -8   8   4      111.45      126.50     41.45 o 
  -7   8   4       82.81       76.71     16.52 o 
  -6   8   4        2.38       15.83     13.88 o 
  -5   8   4       98.58       87.49     17.75 o 
  -4   8   4      824.84      897.70     33.43 o 
  -3   8   4      225.84      223.01     22.27 o 
  -2   8   4      473.55      457.23     38.17 o 
  -1   8   4       37.57       36.95     27.34 o 
   0   8   4       84.51       68.99     23.75 o 
   1   8   4       91.71       62.28     21.05 o 
   2   8   4      514.27      495.71     41.94 o 
 -10   9   4       17.01       21.65     39.57 o 
  -9   9   4        5.98       14.19     19.56 o 
  -8   9   4      144.48      161.75     53.31 o 
  -7   9   4       93.01       94.83     17.10 o 
  -6   9   4     1259.75     1365.69     39.80 o 
  -5   9   4      207.72      189.11     21.33 o 
  -4   9   4        1.08        0.30     12.31 o 
  -3   9   4       27.56       39.46     19.50 o 
  -2   9   4      982.43      997.20     72.91 o 
  -1   9   4      276.05      263.46     43.68 o 
   0   9   4      557.94      400.48     40.47 o 
   1   9   4        0.11        6.13     18.63 o 
  -9  10   4        4.43       23.03     36.99 o 
  -8  10   4       53.38       28.24     35.25 o 
  -7  10   4      203.93      229.79     65.22 o 
  -6  10   4       17.86       44.11     46.40 o 
  -5  10   4      133.82      106.68     31.91 o 
  -4  10   4       48.03       38.65     16.02 o 
  -3  10   4        2.84        5.51     15.67 o 
  -2  10   4      169.06      121.31     26.71 o 
  -1  10   4      452.92      462.64     39.83 o 
  -7  11   4        0.05        7.51     29.48 o 
  -6  11   4       82.25       61.26     36.82 o 
  -5  11   4      293.68      350.21     65.33 o 
  -4  11   4       27.08       13.41     11.40 o 
  -3  11   4       98.02       70.04     23.31 o 
   1 -12   5      329.32      265.29     28.16 o 
   2 -12   5      268.78      262.26     60.00 o 
   3 -12   5       31.42       19.56     10.14 o 
   4 -12   5        5.63       13.65     26.68 o 
   5 -12   5      177.94      192.34     55.21 o 
   6 -12   5       25.18       10.70     22.02 o 
   7 -12   5      177.39      197.34     57.29 o 
   8 -12   5       23.92       14.72     22.95 o 
  -1 -11   5       34.74       40.92     23.99 o 
   0 -11   5       31.19       28.40     44.45 o 
   1 -11   5      168.42      159.53     34.32 o 
   2 -11   5      174.41      118.19     32.85 o 
   3 -11   5      221.83      204.49     21.05 o 
   4 -11   5      146.12      129.45     10.75 o 
   5 -11   5        3.24        9.09     20.64 o 
   6 -11   5       86.53      124.49     48.52 o 
   7 -11   5       34.06       27.64     13.16 o 
   8 -11   5      150.48      131.75     38.50 o 
   9 -11   5       20.23       19.18     25.50 o 
  -2 -10   5        8.85       34.79     46.66 o 
  -1 -10   5      925.50      919.14     97.50 o 
   0 -10   5      267.83      261.38     71.03 o 
   1 -10   5      103.73       75.48     22.86 o 
   2 -10   5      527.89      506.27     56.41 o 
   3 -10   5       62.52       64.13     20.43 o 
   4 -10   5      622.20      636.18     48.98 o 
   5 -10   5       64.11       28.73     15.87 o 
   6 -10   5        8.82        4.37     13.66 o 
   7 -10   5      117.65      108.40     28.10 o 
   8 -10   5       90.11       58.28     17.19 o 
   9 -10   5       89.55       57.22     25.94 o 
  -4  -9   5      190.67      199.56     43.56 o 
  -3  -9   5       22.03       -0.18     30.24 o 
  -2  -9   5      119.35      116.19     39.27 o 
  -1  -9   5       50.56       42.21     33.46 o 
   0  -9   5      361.76      353.34     64.16 o 
   1  -9   5      165.28      120.03     27.43 o 
   2  -9   5        3.16       18.79     12.89 o 
   3  -9   5       52.81       55.18     15.61 o 
   4  -9   5      235.33      259.45     22.29 o 
   5  -9   5      116.85      115.19     21.44 o 
   6  -9   5        5.57       31.31     20.43 o 
   7  -9   5       42.05       33.73     18.16 o 
   8  -9   5       21.30       16.81      8.37 o 
   9  -9   5        4.44        4.71      6.41 o 
  -5  -8   5      520.13      562.52     70.87 o 
  -4  -8   5      506.52      545.56     70.78 o 
  -3  -8   5       65.45       38.57     29.01 o 
  -2  -8   5       12.35       27.44     33.78 o 
  -1  -8   5       40.21       29.03     49.02 o 
   0  -8   5     1210.56     1219.20     51.62 o 
   1  -8   5      527.21      499.42     37.36 o 
   2  -8   5      759.22      798.11     29.47 o 
   3  -8   5      118.83      105.25     17.25 o 
   4  -8   5        0.51       12.17     10.45 o 
   5  -8   5      435.10      462.42     22.31 o 
   6  -8   5      598.45      577.80     24.51 o 
   7  -8   5       35.81       26.45      9.56 o 
   8  -8   5        5.73        8.29      8.23 o 
   9  -8   5       13.52       17.73     13.40 o 
  10  -8   5       12.75        1.91     16.45 o 
  -6  -7   5       60.76       67.27     36.22 o 
  -5  -7   5       27.96       40.90     45.60 o 
  -4  -7   5      445.04      470.15     58.35 o 
  -3  -7   5       65.78       73.74     36.58 o 
  -2  -7   5     1079.92     1055.60     74.95 o 
  -1  -7   5      124.81      111.92     23.99 o 
   0  -7   5        1.14        0.84     19.06 o 
   1  -7   5     2084.49     2119.86     67.83 o 
   2  -7   5        7.76       27.86     14.81 o 
   3  -7   5     2861.34     3114.10     84.70 o 
   4  -7   5      485.43      518.07     25.29 o 
   5  -7   5       10.89        9.13      7.63 o 
   6  -7   5      908.18      898.36     27.00 o 
   7  -7   5      388.10      355.97     18.66 o 
   8  -7   5      336.73      358.07     28.33 o 
   9  -7   5       44.52       57.55     39.01 o 
  10  -7   5        5.35        4.62     19.44 o 
  -6  -6   5      187.35      232.96     53.80 o 
  -5  -6   5      297.57      251.59     46.88 o 
  -4  -6   5      623.54      595.14     61.94 o 
  -3  -6   5     1229.11      999.35    155.32 o 
  -2  -6   5      353.91      317.84     33.36 o 
  -1  -6   5     2682.76     2797.81     99.65 o 
   0  -6   5      117.16      114.87     17.89 o 
   1  -6   5      236.97      250.86     25.04 o 
   2  -6   5      304.87      335.40     25.75 o 
   3  -6   5     1200.37     1204.73     36.25 o 
   4  -6   5      764.74      781.11     25.39 o 
   5  -6   5       47.34       41.66      8.43 o 
   6  -6   5      380.74      399.76     17.79 o 
   7  -6   5      265.19      275.82     22.24 o 
   8  -6   5      157.88      180.26     44.55 o 
   9  -6   5       30.40       19.30     31.23 o 
  10  -6   5        0.30        8.55     21.10 o 
  -7  -5   5      255.88      198.45     51.28 o 
  -6  -5   5      867.21      893.24    122.84 o 
  -5  -5   5     1514.23     1597.14    100.10 o 
  -4  -5   5       17.72       15.47     24.79 o 
  -3  -5   5       45.68       50.05     21.68 o 
  -2  -5   5      123.83       76.45     22.15 o 
  -1  -5   5     1451.04     1335.60     57.10 o 
   0  -5   5     6195.55     6582.57    140.44 o 
   1  -5   5     1307.98     1380.69     31.27 o 
   2  -5   5      206.45      241.55     17.77 o 
   3  -5   5     1277.17     1431.97     39.04 o 
   4  -5   5      471.36      437.17     21.03 o 
   5  -5   5     2519.02     2649.41     60.14 o 
   6  -5   5      438.31      464.78     17.54 o 
   7  -5   5        4.08        5.42     24.14 o 
   8  -5   5        9.27        5.82     23.03 o 
   9  -5   5       44.47       36.00     25.58 o 
  10  -5   5       38.91       25.70     22.89 o 
  -8  -4   5        7.54       -7.38     28.09 o 
  -7  -4   5      108.73      124.49     49.16 o 
  -6  -4   5       67.56       39.41     34.61 o 
  -5  -4   5     1662.23     1571.49     61.05 o 
  -4  -4   5      824.12      895.84     45.80 o 
  -3  -4   5      661.39      638.11     39.08 o 
  -2  -4   5       71.16       73.02     20.39 o 
  -1  -4   5     1394.40     1607.28     55.35 o 
   0  -4   5     2894.45     2713.42     56.20 o 
   1  -4   5        2.97       18.26     12.43 o 
   2  -4   5     3340.77     3421.33     37.15 o 
   3  -4   5     1521.02     1586.73     26.28 o 
   4  -4   5      957.95      981.13     25.69 o 
   5  -4   5       12.42       18.80     28.11 o 
   6  -4   5      131.00      107.10     28.95 o 
   7  -4   5      168.41      184.99     41.20 o 
   8  -4   5       53.55       39.50     29.71 o 
   9  -4   5       16.16       29.75     35.63 o 
  10  -4   5        6.70       10.19     33.57 o 
  -8  -3   5       55.75       47.67     33.28 o 
  -7  -3   5     1063.31     1095.88     91.42 o 
  -6  -3   5       16.03        5.53     19.64 o 
  -5  -3   5      227.72      225.31     34.09 o 
  -4  -3   5     2308.72     2381.77     90.24 o 
  -3  -3   5      260.31      274.56     29.16 o 
  -2  -3   5     2721.76     2188.32     53.69 o 
  -1  -3   5        6.52        9.24      7.98 o 
   0  -3   5      280.67      265.70     18.04 o 
   1  -3   5     1717.18     1700.45     42.74 o 
   2  -3   5     3184.54     3330.79    101.07 o 
   3  -3   5     2517.12     2595.36     39.35 o 
   4  -3   5       16.67       37.62     23.02 o 
   5  -3   5       95.89       75.20     18.95 o 
   6  -3   5        0.71        1.77     26.33 o 
   7  -3   5      178.28      163.58     40.94 o 
   8  -3   5      299.40      355.75     62.26 o 
   9  -3   5        0.07        2.51     26.76 o 
  10  -3   5       76.25       45.39     27.58 o 
  -9  -2   5       15.38       11.45     28.47 o 
  -8  -2   5      242.74      218.54     52.12 o 
  -7  -2   5       38.14       36.29     18.79 o 
  -6  -2   5     3082.03     3193.51    126.91 o 
  -5  -2   5       29.33       54.16     32.26 o 
  -4  -2   5       53.73       33.42     17.34 o 
  -3  -2   5       14.30        6.12     18.38 o 
  -2  -2   5     3555.90     3488.80     44.95 o 
  -1  -2   5     4707.96     4548.47     80.98 o 
   0  -2   5       37.73       49.90     10.04 o 
   1  -2   5      704.33      761.11     25.91 o 
   2  -2   5       63.63       41.22      7.91 o 
   3  -2   5     2712.98     2820.34     76.25 o 
   4  -2   5     2263.92     2223.69     87.17 o 
   5  -2   5      108.03      117.30     29.60 o 
   6  -2   5      139.58      124.60     44.62 o 
   7  -2   5      113.60       62.66     35.02 o 
   8  -2   5       78.93      142.19     51.37 o 
   9  -2   5       43.22       25.38     32.76 o 
  -9  -1   5        4.63       13.81     31.16 o 
  -8  -1   5       30.77       44.73     45.31 o 
  -7  -1   5      121.09       79.55     26.18 o 
  -6  -1   5     2613.33     2779.59     72.70 o 
  -5  -1   5     1166.80     1158.26     58.35 o 
  -4  -1   5      654.36      635.28     43.07 o 
  -3  -1   5      481.23      539.50     35.72 o 
  -2  -1   5       46.33       42.85     12.28 o 
  -1  -1   5     7487.05     7236.48    123.86 o 
   0  -1   5      241.38      205.47     15.58 o 
   1  -1   5     1439.17     1386.53     49.16 o 
   2  -1   5       11.09       17.70     10.20 o 
   3  -1   5        5.68        4.60      5.46 o 
   4  -1   5     2137.49     2294.52     88.49 o 
   5  -1   5        2.66        4.97     18.16 o 
   6  -1   5      388.21      383.55     53.93 o 
   7  -1   5        2.52       22.19     42.44 o 
   8  -1   5        0.81       16.00     34.21 o 
   9  -1   5      265.79      280.29     61.35 o 
 -10   0   5      308.60      320.67     46.31 o 
  -9   0   5      249.65      288.42     52.81 o 
  -8   0   5      264.91      222.72     33.90 o 
  -7   0   5       23.82       29.94     32.36 o 
  -6   0   5       28.38       51.06     30.16 o 
  -5   0   5     5633.68     5871.41    147.86 o 
  -4   0   5     3043.51     3329.00    170.45 o 
  -3   0   5     1885.60     1721.15     40.81 o 
  -2   0   5      345.86      313.22     19.28 o 
  -1   0   5     1743.52     1818.27    101.65 o 
   0   0   5     4405.91     4355.95    126.43 o 
   1   0   5      240.86      242.84     16.27 o 
   2   0   5     1641.65     1662.78     41.91 o 
   3   0   5     1340.59     1381.54     41.30 o 
   4   0   5       86.82       89.33      9.76 o 
   5   0   5      388.91      357.39     14.92 o 
   6   0   5       23.94       13.93      7.55 o 
   7   0   5      547.04      533.16     28.94 o 
   8   0   5      503.32      480.64     90.41 o 
 -10   1   5       37.20       23.66     24.14 o 
  -9   1   5      156.26      154.48     54.07 o 
  -8   1   5      197.40      158.15     59.05 o 
  -7   1   5      636.92      632.37    155.42 o 
  -6   1   5       71.06       53.55     17.56 o 
  -5   1   5      261.18      209.79     35.90 o 
  -4   1   5       75.55       39.13     16.15 o 
  -3   1   5     1641.20     1491.83     76.05 o 
  -2   1   5     3521.69     3092.62    111.09 o 
  -1   1   5        0.35       17.77     10.11 o 
   0   1   5      306.65      249.34     20.79 o 
   1   1   5      121.43      108.47     13.68 o 
   2   1   5     2869.29     2873.07     62.06 o 
   3   1   5      788.69      777.46     28.02 o 
   4   1   5        5.34       14.77      8.86 o 
   5   1   5      143.78      121.15     14.50 o 
   6   1   5       95.06       76.64     11.28 o 
   7   1   5      436.69      419.69     35.59 o 
   8   1   5        1.88       -2.15     31.53 o 
 -10   2   5        4.84        4.08     27.38 o 
  -9   2   5        5.55        9.10     33.04 o 
  -8   2   5     1754.30     1731.37     85.95 o 
  -7   2   5     2485.17     2507.44     99.48 o 
  -6   2   5     2852.78     2675.29    103.70 o 
  -5   2   5      438.05      391.30     40.01 o 
  -4   2   5       41.49       86.94     17.03 o 
  -3   2   5     1900.21     1989.07     68.89 o 
  -2   2   5     8229.06     8483.48    369.07 o 
  -1   2   5     3005.15     2917.41     89.77 o 
   0   2   5      618.62      575.25     22.38 o 
   1   2   5      103.60      124.48     14.08 o 
   2   2   5      283.22      336.40     20.03 o 
   3   2   5     2258.11     2325.03     58.96 o 
   4   2   5      515.69      492.45     25.83 o 
   5   2   5      645.63      645.68     26.22 o 
   6   2   5      104.64       71.66     15.01 o 
   7   2   5        9.63       23.03     16.01 o 
 -10   3   5      243.27      211.40     43.09 o 
  -9   3   5      338.33      357.57     64.30 o 
  -8   3   5      375.10      312.74     37.36 o 
  -7   3   5      567.90      552.92     33.11 o 
  -6   3   5     2926.58     2735.22     67.42 o 
  -5   3   5     1282.60     1292.34     83.72 o 
  -4   3   5      346.87      251.79     27.96 o 
  -3   3   5     1162.12     1250.54     51.47 o 
  -2   3   5       43.68       36.65     16.83 o 
  -1   3   5     3773.34     3625.89     49.93 o 
   0   3   5      110.16      124.65     15.62 o 
   1   3   5      479.50      470.89     25.33 o 
   2   3   5      105.48      110.46     15.44 o 
   3   3   5      272.04      255.86     18.75 o 
   4   3   5      192.84      209.10     21.01 o 
   5   3   5       17.33       22.21     15.13 o 
   6   3   5      144.41      124.30     17.96 o 
   7   3   5       63.97       22.31     31.73 o 
 -11   4   5        9.27        0.83     25.15 o 
 -10   4   5      222.83      280.43     65.08 o 
  -9   4   5        2.33       13.45     11.60 o 
  -8   4   5       75.04       68.49     19.48 o 
  -7   4   5      117.45      103.31     24.52 o 
  -6   4   5      161.48      167.01     23.14 o 
  -5   4   5     1743.50     1641.10     75.62 o 
  -4   4   5       19.66       37.35     12.83 o 
  -3   4   5     3037.21     2944.99    118.80 o 
  -2   4   5      129.17      158.72     18.51 o 
  -1   4   5      807.53      828.98     37.15 o 
   0   4   5     1733.27     1715.33     39.14 o 
   1   4   5     1485.43     1474.85     45.31 o 
   2   4   5     1506.49     1441.83     35.17 o 
   3   4   5        2.86        7.71     11.42 o 
   4   4   5       87.65       79.85     17.05 o 
   5   4   5        6.90        3.74     12.65 o 
   6   4   5      182.46      195.95     29.23 o 
 -11   5   5        8.96        4.44     27.01 o 
 -10   5   5      121.52       55.07     20.97 o 
  -9   5   5       29.03       24.20     12.76 o 
  -8   5   5      201.48      178.07     30.98 o 
  -7   5   5      516.49      526.64     37.51 o 
  -6   5   5        7.89       15.25     12.48 o 
  -5   5   5       12.46       25.28     18.02 o 
  -4   5   5      398.18      403.17     28.60 o 
  -3   5   5     2507.83     2362.26     98.54 o 
  -2   5   5     1461.70     1490.22     55.45 o 
  -1   5   5      718.44      685.53     31.46 o 
   0   5   5      136.00      129.03     18.76 o 
   1   5   5        4.35       12.23     13.77 o 
   2   5   5     1057.21     1040.79     39.37 o 
   3   5   5      255.39      244.74     26.25 o 
   4   5   5       51.49       35.51     12.93 o 
   5   5   5        1.09        8.54     14.25 o 
 -10   6   5        2.80       11.74      9.51 o 
  -9   6   5        0.20        4.76     12.16 o 
  -8   6   5       89.69       48.19     19.05 o 
  -7   6   5      923.42     1031.81     68.70 o 
  -6   6   5      458.91      442.89     50.88 o 
  -5   6   5      334.54      357.23     33.32 o 
  -4   6   5       42.42       25.68     12.30 o 
  -3   6   5       24.13       27.21     16.30 o 
  -2   6   5     2846.89     2850.69     78.57 o 
  -1   6   5      316.19      315.01     25.59 o 
   0   6   5      179.08      134.00     18.60 o 
   1   6   5        6.26       23.90     17.02 o 
   2   6   5      185.37      167.78     23.24 o 
   3   6   5      529.68      550.47     61.26 o 
   4   6   5       14.77       24.00     22.34 o 
 -10   7   5      171.72      142.81     64.67 o 
  -9   7   5       23.63       24.03     14.53 o 
  -8   7   5        5.15       17.96     21.05 o 
  -7   7   5       21.98       37.72     21.68 o 
  -6   7   5      576.67      599.81     43.74 o 
  -5   7   5      790.31      726.12     41.29 o 
  -4   7   5     2672.03     2964.77    163.75 o 
  -3   7   5        6.21        8.68     11.76 o 
  -2   7   5       49.64       49.48     17.13 o 
  -1   7   5      798.54      840.22     36.05 o 
   0   7   5       32.69       25.40     22.57 o 
   1   7   5     1063.84     1072.78     59.84 o 
   2   7   5       12.92       21.40     22.68 o 
   3   7   5       11.76       22.83     22.77 o 
 -10   8   5       33.84       76.03     64.63 o 
  -9   8   5        2.50       16.37     34.96 o 
  -8   8   5       50.65       58.35     19.49 o 
  -7   8   5        1.06       12.59     11.95 o 
  -6   8   5      353.06      336.35     36.88 o 
  -5   8   5      146.98      132.34     18.79 o 
  -4   8   5      141.02      160.81     22.34 o 
  -3   8   5      392.68      434.79     41.12 o 
  -2   8   5       23.80       21.52     19.95 o 
  -1   8   5       91.16      101.59     47.07 o 
   0   8   5       19.77       36.00     29.95 o 
   1   8   5      298.38      320.79     35.67 o 
   2   8   5      209.90      207.57     35.31 o 
  -9   9   5        3.41       23.28     27.41 o 
  -8   9   5      140.07      128.51     68.89 o 
  -7   9   5      346.68      430.07     81.86 o 
  -6   9   5        0.80        9.35     13.22 o 
  -5   9   5       91.63       68.31     15.75 o 
  -4   9   5       48.85       43.52     16.10 o 
  -3   9   5      894.57     1051.50    104.29 o 
  -2   9   5      311.89      292.58     46.53 o 
  -1   9   5        3.71       17.76     23.89 o 
   0   9   5       20.79       31.87     31.55 o 
  -8  10   5        2.14        8.96     21.05 o 
  -7  10   5      179.39      228.92     63.58 o 
  -6  10   5        4.15       10.86     34.48 o 
  -5  10   5       29.61       42.74     17.16 o 
  -4  10   5        3.61        6.09     16.39 o 
  -3  10   5       20.78       30.33     21.59 o 
  -2  10   5      300.37      370.99     40.88 o 
  -1  10   5        1.24       12.42     16.92 o 
  -6  11   5      224.50      229.80     70.06 o 
  -5  11   5       61.87       53.69     56.79 o 
   1 -12   6       27.20       32.55     45.33 o 
   2 -12   6      338.96      305.44     59.82 o 
   3 -12   6      172.13      110.00     15.45 o 
   4 -12   6      248.54      249.27     60.12 o 
   5 -12   6       16.32       22.47     30.72 o 
   6 -12   6       21.78       15.46     24.06 o 
   7 -12   6       33.73       17.27     21.62 o 
  -1 -11   6       33.51       34.61     31.57 o 
   0 -11   6       63.24       62.70     36.35 o 
   1 -11   6       81.52       60.67     17.00 o 
   2 -11   6       27.46       36.77     22.72 o 
   3 -11   6       94.86       83.82     32.99 o 
   4 -11   6       32.38       19.98     13.53 o 
   5 -11   6       54.03       53.64     29.91 o 
   6 -11   6        0.17       10.04     20.94 o 
   7 -11   6       16.36       24.57     13.12 o 
   8 -11   6       84.94       35.83     27.70 o 
  -2 -10   6      514.21      506.96     59.62 o 
  -1 -10   6      279.32      254.04     48.10 o 
   0 -10   6       61.58       34.62     15.70 o 
   1 -10   6       75.93       50.66     21.26 o 
   2 -10   6        6.72       11.35     12.50 o 
   3 -10   6      634.18      670.87     73.45 o 
   4 -10   6       37.83       31.12     15.45 o 
   5 -10   6        0.80        1.20      5.87 o 
   6 -10   6        0.25        4.46     12.41 o 
   7 -10   6        0.90        8.14     10.73 o 
   8 -10   6        7.08        7.73     13.53 o 
  -3  -9   6       49.94       25.77     32.70 o 
  -2  -9   6       22.48       21.97     48.30 o 
  -1  -9   6      589.62      624.59     67.68 o 
   0  -9   6        3.19       11.48     13.79 o 
   1  -9   6       25.80       21.36     14.75 o 
   2  -9   6        0.33        8.91     12.29 o 
   3  -9   6      498.47      514.44     28.74 o 
   4  -9   6      161.18      173.27     22.07 o 
   5  -9   6        2.88       11.62      9.41 o 
   6  -9   6      104.88       92.30     12.65 o 
   7  -9   6       35.62       26.25     11.32 o 
   8  -9   6       40.25       44.12     11.73 o 
   9  -9   6       20.52       11.02      6.83 o 
  -5  -8   6      178.85      175.91     43.61 o 
  -4  -8   6        1.54        5.15     31.54 o 
  -3  -8   6        5.45       52.73     35.97 o 
  -2  -8   6      157.65      141.34     40.20 o 
  -1  -8   6     1117.90     1163.27     77.70 o 
   0  -8   6      367.17      355.53     32.22 o 
   1  -8   6      756.53      843.98     49.35 o 
   2  -8   6       28.22       34.71     18.66 o 
   3  -8   6      162.83      165.29     20.63 o 
   4  -8   6      556.11      598.23     29.09 o 
   5  -8   6        1.44        6.18      7.97 o 
   6  -8   6      756.69      743.30     21.47 o 
   7  -8   6        9.13       14.69      8.83 o 
   8  -8   6      295.91      272.26     25.83 o 
   9  -8   6        8.15       -0.87     16.92 o 
  10  -8   6       44.47       66.30     35.82 o 
  -5  -7   6      822.27      766.46     70.43 o 
  -4  -7   6      125.65      150.08     45.81 o 
  -3  -7   6     1217.30     1338.45     97.94 o 
  -2  -7   6      507.55      533.20     60.89 o 
  -1  -7   6       32.09       40.32     31.23 o 
   0  -7   6      872.70      773.61     41.05 o 
   1  -7   6      456.54      463.35     26.84 o 
   2  -7   6     1990.17     2019.10     86.27 o 
   3  -7   6      361.57      390.58     24.79 o 
   4  -7   6       11.06       24.25     10.90 o 
   5  -7   6      284.97      297.98     17.49 o 
   6  -7   6      861.58      808.50     23.99 o 
   7  -7   6     1281.64     1224.40     30.46 o 
   8  -7   6       16.85       25.14     30.40 o 
   9  -7   6       19.34        4.03     20.08 o 
  10  -7   6       28.39       26.08     29.54 o 
  -6  -6   6      424.19      405.81     57.03 o 
  -5  -6   6      107.47       70.35     37.17 o 
  -4  -6   6       73.35       38.23     27.83 o 
  -3  -6   6      181.00      156.55     41.12 o 
  -2  -6   6     1567.57     1463.79     53.67 o 
  -1  -6   6       73.36       53.08     18.41 o 
   0  -6   6        0.06        8.88      8.21 o 
   1  -6   6       21.08       34.81     17.38 o 
   2  -6   6     1256.54     1344.19     47.60 o 
   3  -6   6      521.89      525.16     23.37 o 
   4  -6   6        6.82       25.67     14.27 o 
   5  -6   6      224.30      219.83     14.41 o 
   6  -6   6       15.01        8.84      6.38 o 
   7  -6   6       16.72       26.82     25.23 o 
   8  -6   6       11.92       12.57     25.01 o 
   9  -6   6        0.09       12.65     30.84 o 
  10  -6   6        0.58       12.06     23.84 o 
  -7  -5   6      343.85      377.16     58.68 o 
  -6  -5   6      835.33      852.89    122.41 o 
  -5  -5   6      373.49      261.88     49.03 o 
  -4  -5   6        1.73       40.45     31.76 o 
  -3  -5   6      140.68      102.10     25.34 o 
  -2  -5   6     1062.77      966.44     52.99 o 
  -1  -5   6     1092.04     1046.46     45.57 o 
   0  -5   6       74.93       63.95     16.24 o 
   1  -5   6      464.02      502.99     29.79 o 
   2  -5   6       23.03       29.58     11.14 o 
   3  -5   6      705.51      742.30     30.31 o 
   4  -5   6       29.73       25.98      8.53 o 
   5  -5   6      547.35      533.35     15.94 o 
   6  -5   6      553.40      557.76     39.77 o 
   7  -5   6        6.38       15.87     26.87 o 
   8  -5   6       59.31       90.62     37.38 o 
   9  -5   6        2.74        9.83     22.92 o 
  10  -5   6       57.52       29.05     25.39 o 
  -8  -4   6       25.11       22.41     42.33 o 
  -7  -4   6        8.19       34.26     49.25 o 
  -6  -4   6      607.42      708.78     81.15 o 
  -5  -4   6     1578.15     1694.42     94.18 o 
  -4  -4   6      580.30      561.64     40.19 o 
  -3  -4   6      802.85      892.63     50.22 o 
  -2  -4   6      414.86      412.32     36.84 o 
  -1  -4   6     3935.69     4080.00    113.43 o 
   0  -4   6       88.35       66.26     17.00 o 
   1  -4   6     2261.33     2344.56     91.09 o 
   2  -4   6     1842.73     1972.18     49.83 o 
   3  -4   6      570.86      629.15     26.17 o 
   4  -4   6     1058.76     1109.76     22.64 o 
   5  -4   6        4.46       25.58     19.40 o 
   6  -4   6     1123.56     1178.31    118.43 o 
   7  -4   6      131.10       75.53     35.91 o 
   8  -4   6        7.53       42.62     40.02 o 
   9  -4   6       16.42        8.01     22.37 o 
  -8  -3   6      321.08      371.18     58.11 o 
  -7  -3   6      264.10      259.58     64.10 o 
  -6  -3   6       22.33       15.30     35.07 o 
  -5  -3   6     1362.46     1314.18     63.63 o 
  -4  -3   6        0.78       29.47     27.12 o 
  -3  -3   6     2889.94     2928.68     72.94 o 
  -2  -3   6       54.51       75.16     19.81 o 
  -1  -3   6       38.59       38.45     12.64 o 
   0  -3   6     2422.76     2358.28     53.94 o 
   1  -3   6      178.07      137.60     14.92 o 
   2  -3   6     1311.91     1235.81     46.13 o 
   3  -3   6      186.32      200.86     13.80 o 
   4  -3   6       50.39       53.07     20.72 o 
   5  -3   6      998.80     1092.10     78.32 o 
   6  -3   6      635.98      642.09     44.80 o 
   7  -3   6      576.52      531.10     56.21 o 
   8  -3   6        0.01       14.07     27.81 o 
   9  -3   6        0.76       11.22     39.88 o 
  -9  -2   6      139.31      134.26     50.15 o 
  -8  -2   6       85.68       90.36     44.33 o 
  -7  -2   6      627.21      786.48     91.05 o 
  -6  -2   6      266.05      305.54     42.55 o 
  -5  -2   6       90.30      121.20     29.33 o 
  -4  -2   6      716.91      740.49     43.32 o 
  -3  -2   6     1547.85     1466.84     50.25 o 
  -2  -2   6     8952.23     9593.96    176.99 o 
  -1  -2   6      406.12      453.04     20.68 o 
   0  -2   6       89.85       82.13     12.63 o 
   1  -2   6       21.71       29.80     10.39 o 
   2  -2   6     1452.89     1289.38     38.56 o 
   3  -2   6      897.53      831.14     29.67 o 
   4  -2   6      255.97      253.27     33.57 o 
   5  -2   6      416.25      440.08     41.73 o 
   6  -2   6       36.75       11.05     16.69 o 
   7  -2   6      118.18       97.75     44.99 o 
   8  -2   6       13.99       24.73     41.83 o 
   9  -2   6        0.53        8.68     25.60 o 
  -9  -1   6        2.70       12.24     34.08 o 
  -8  -1   6        5.11        1.05     31.87 o 
  -7  -1   6     1156.08     1228.29     56.57 o 
  -6  -1   6      828.85      806.53     53.75 o 
  -5  -1   6      654.29      605.76     46.76 o 
  -4  -1   6      179.61      198.60     27.65 o 
  -3  -1   6       18.63       31.12     11.98 o 
  -2  -1   6     5668.70     5843.76    146.61 o 
  -1  -1   6       16.70       27.46     11.23 o 
   0  -1   6     4013.53     3997.29     57.25 o 
   1  -1   6     1266.66     1457.65     64.77 o 
   2  -1   6       89.09       72.84     11.09 o 
   3  -1   6     1539.45     1461.47     40.52 o 
   4  -1   6      132.06      124.34      7.88 o 
   5  -1   6     1478.09     1455.79     54.79 o 
   6  -1   6        1.70        7.54     44.69 o 
   7  -1   6       59.45       31.43     31.32 o 
   8  -1   6      159.75      186.49     61.57 o 
 -10   0   6       94.68       93.35     35.16 o 
  -9   0   6       96.82       80.19     31.41 o 
  -8   0   6      202.38      202.46     53.47 o 
  -7   0   6      102.73      104.03     26.26 o 
  -6   0   6     3215.39     3107.40    179.72 o 
  -5   0   6      811.10      880.07     76.27 o 
  -4   0   6     5033.97     5056.61    138.11 o 
  -3   0   6      363.63      369.63     27.59 o 
  -2   0   6     2344.24     2787.87     64.13 o 
  -1   0   6     8369.08     8879.03    179.44 o 
   0   0   6       13.97       11.66     12.34 o 
   1   0   6     4723.24     4340.81    117.18 o 
   2   0   6      858.47      927.10     26.61 o 
   3   0   6      220.10      225.53     17.84 o 
   4   0   6        4.76        9.92      7.35 o 
   5   0   6      431.72      454.37     19.53 o 
   6   0   6      841.68      741.36     73.39 o 
   7   0   6       27.98       22.55     31.58 o 
   8   0   6        8.16       27.32     30.92 o 
 -10   1   6      201.65      191.92     49.43 o 
  -9   1   6       27.24       25.36     36.50 o 
  -8   1   6      476.88      501.49     63.02 o 
  -7   1   6      992.57      860.42    163.93 o 
  -6   1   6       63.26       63.53     14.53 o 
  -5   1   6      156.80      113.14     25.74 o 
  -4   1   6     1645.31     1493.84     67.60 o 
  -3   1   6     5476.08     4988.43    206.40 o 
  -2   1   6      205.00      261.22     22.23 o 
  -1   1   6        9.38       23.15     13.59 o 
   0   1   6     1092.75      957.15     41.21 o 
   1   1   6     1234.79     1247.66     33.50 o 
   2   1   6     1654.44     1647.74     76.03 o 
   3   1   6      157.36      143.65     14.45 o 
   4   1   6       68.88       58.60     10.91 o 
   5   1   6        1.98        1.54      7.56 o 
   6   1   6      265.73      307.24     19.91 o 
   7   1   6        2.25       17.62     28.62 o 
 -10   2   6        4.11       18.17     33.98 o 
  -9   2   6        1.75        4.68     31.22 o 
  -8   2   6       36.97       33.35     16.48 o 
  -7   2   6     2793.41     2801.19     58.36 o 
  -6   2   6      225.25      225.11     31.91 o 
  -5   2   6        0.10        6.67      9.21 o 
  -4   2   6      738.81      755.21     70.75 o 
  -3   2   6     3807.36     3953.93    140.56 o 
  -2   2   6     5861.57     5812.97     98.82 o 
  -1   2   6     1395.46     1421.08     83.03 o 
   0   2   6      247.34      270.24     22.97 o 
   1   2   6        9.17       17.99     12.91 o 
   2   2   6     3332.09     3580.63     97.82 o 
   3   2   6      509.07      510.36     23.00 o 
   4   2   6      428.13      375.20     27.32 o 
   5   2   6        6.92       11.78     11.10 o 
   6   2   6      116.93      110.02     15.54 o 
   7   2   6      286.17      247.14     67.92 o 
 -10   3   6       44.44       47.06     38.52 o 
  -9   3   6        0.47        3.49     37.68 o 
  -8   3   6       24.42       35.84     15.07 o 
  -7   3   6      221.74      214.85     32.89 o 
  -6   3   6     1085.49      985.03     46.75 o 
  -5   3   6      737.71      667.22     52.88 o 
  -4   3   6        7.27       14.81     16.21 o 
  -3   3   6       22.92       16.87     10.68 o 
  -2   3   6     3307.63     3280.51    101.86 o 
  -1   3   6       38.24       29.29     11.86 o 
   0   3   6     3153.28     3311.50     73.41 o 
   1   3   6       11.32       23.55     13.92 o 
   2   3   6       21.17       34.36     14.67 o 
   3   3   6      237.55      234.17     18.77 o 
   4   3   6      105.68       82.97     15.27 o 
   5   3   6      332.49      323.05     31.26 o 
   6   3   6       29.40       10.90     15.87 o 
 -10   4   6       10.17       13.90     30.90 o 
  -9   4   6       54.40       53.23     16.83 o 
  -8   4   6       65.91       35.18     19.48 o 
  -7   4   6       19.90       28.98     20.10 o 
  -6   4   6      866.37      919.48     96.20 o 
  -5   4   6      134.73      152.09     23.48 o 
  -4   4   6     2734.65     2736.23    120.97 o 
  -3   4   6       44.86       39.32     15.84 o 
  -2   4   6      223.49      198.56     20.44 o 
  -1   4   6     1787.59     1780.11     54.61 o 
   0   4   6      687.10      644.01     28.04 o 
   1   4   6     1755.26     1631.75     55.74 o 
   2   4   6       10.87        7.82     11.06 o 
   3   4   6      183.14      163.35     19.80 o 
   4   4   6        1.09        6.00     11.49 o 
   5   4   6      241.13      234.40     24.26 o 
 -10   5   6      153.61      138.83     54.73 o 
  -9   5   6      211.78      142.37     42.72 o 
  -8   5   6     1976.04     2461.54    145.02 o 
  -7   5   6        0.71       22.14     21.09 o 
  -6   5   6        4.10       21.26     19.68 o 
  -5   5   6      120.34      117.57     23.21 o 
  -4   5   6     1497.02     1545.26     50.97 o 
  -3   5   6     3318.57     3122.92     94.92 o 
  -2   5   6      707.11      726.82     37.75 o 
  -1   5   6        3.46       13.82     15.91 o 
   0   5   6       31.29       35.95     19.07 o 
   1   5   6     1709.78     1776.72     46.39 o 
   2   5   6      959.29      968.21     43.58 o 
   3   5   6      337.46      309.25     28.83 o 
   4   5   6        1.21       10.13     13.52 o 
   5   5   6       42.66       36.66     21.94 o 
 -10   6   6        0.01       51.66     63.59 o 
  -9   6   6       85.37      166.42     76.86 o 
  -8   6   6      437.11      454.40    143.36 o 
  -7   6   6     1105.93     1211.69    116.36 o 
  -6   6   6      170.02      217.03     40.17 o 
  -5   6   6       48.10       68.11     23.25 o 
  -4   6   6       23.97       32.17     15.50 o 
  -3   6   6     3118.59     3246.05    110.01 o 
  -2   6   6      312.22      295.99     23.60 o 
  -1   6   6      658.41      634.93     30.59 o 
   0   6   6        1.22       13.97     14.20 o 
   1   6   6        6.03        4.10     15.99 o 
   2   6   6      642.43      635.26     67.02 o 
   3   6   6        3.36        6.80     17.46 o 
   4   6   6      168.10      107.51     25.51 o 
 -10   7   6        1.98       35.96     63.37 o 
  -9   7   6       59.63       44.82     21.09 o 
  -8   7   6       27.92       19.30     20.28 o 
  -7   7   6      384.31      402.11     50.52 o 
  -6   7   6        2.44       11.62     27.04 o 
  -5   7   6      309.34      268.37     31.23 o 
  -4   7   6      756.89      699.71     46.98 o 
  -3   7   6       89.84       78.89     19.49 o 
  -2   7   6      506.27      512.67     32.56 o 
  -1   7   6       75.97       48.79     14.70 o 
   0   7   6      549.11      521.91     46.10 o 
   1   7   6       61.56       27.03     22.24 o 
   2   7   6        1.62       20.65     18.41 o 
   3   7   6       45.54       33.51     24.14 o 
  -9   8   6      262.34      311.73     71.24 o 
  -8   8   6       39.33       47.33     27.58 o 
  -7   8   6        0.40       10.79     12.90 o 
  -6   8   6      254.14      241.59     34.19 o 
  -5   8   6      478.68      450.49     41.27 o 
  -4   8   6       70.60      116.19     20.69 o 
  -3   8   6       13.99       19.91     16.59 o 
  -2   8   6       44.08       52.75     24.85 o 
  -1   8   6       56.60       61.62     24.71 o 
   0   8   6      625.79      611.66     60.55 o 
   1   8   6      328.49      322.67     37.48 o 
  -9   9   6      213.67      211.54    147.85 o 
  -8   9   6      310.45      356.32    129.00 o 
  -7   9   6       28.10       36.16     26.75 o 
  -6   9   6       72.09       49.11     34.33 o 
  -5   9   6        7.57       14.37     11.09 o 
  -4   9   6      748.56      794.52     47.94 o 
  -3   9   6      218.00      216.33     26.49 o 
  -2   9   6      101.41       75.67     46.37 o 
  -1   9   6        0.34        3.41     19.51 o 
   0   9   6        0.17       13.61     21.75 o 
  -7  10   6       29.60       26.28     35.80 o 
  -6  10   6      132.27       94.50     48.39 o 
  -5  10   6        6.50       17.99     13.24 o 
  -4  10   6        0.23       14.69     21.28 o 
  -3  10   6      287.41      299.55     38.41 o 
   2 -12   7       77.07       78.05     40.04 o 
   3 -12   7        6.64        9.72     25.86 o 
   4 -12   7      145.94       67.91     31.79 o 
   5 -12   7       46.48       32.69     24.26 o 
   6 -12   7       46.90       47.67     41.55 o 
   7 -12   7        6.75        9.80     20.48 o 
  -1 -11   7      353.00      297.09     58.01 o 
   0 -11   7       78.67       79.96     39.02 o 
   1 -11   7      147.41      122.43     30.19 o 
   2 -11   7       89.32       68.75     18.77 o 
   3 -11   7       51.37       30.16     18.01 o 
   4 -11   7       30.97       25.76     14.66 o 
   5 -11   7        8.04       21.65     20.72 o 
   6 -11   7      120.20      131.25     39.54 o 
   7 -11   7        4.94       17.42     23.93 o 
   8 -11   7       11.08        6.52     15.30 o 
  -2 -10   7       37.77       47.55     45.69 o 
  -1 -10   7        7.76       14.24     33.76 o 
   0 -10   7      119.49       64.45     23.37 o 
   1 -10   7      142.33      104.41     26.70 o 
   2 -10   7      234.45      221.07     70.13 o 
   3 -10   7        3.02       24.42     24.12 o 
   4 -10   7        0.19       13.37     14.81 o 
   5 -10   7       12.69       15.40     11.89 o 
   6 -10   7       25.89       33.75     10.38 o 
   7 -10   7      172.33      126.35     20.55 o 
   8 -10   7      169.31      120.56     34.80 o 
  -2  -9   7      485.06      496.07     73.88 o 
  -1  -9   7       68.72       52.88     20.73 o 
   0  -9   7       85.09       60.20     19.88 o 
   1  -9   7        9.72        6.94     13.83 o 
   2  -9   7      196.25      210.39     23.16 o 
   3  -9   7      657.76      646.37     32.95 o 
   4  -9   7        9.30       10.20     13.20 o 
   5  -9   7      117.10       90.93     15.69 o 
   6  -9   7       13.82       15.77      8.21 o 
   7  -9   7       61.42       78.62     14.27 o 
   8  -9   7      178.65      119.42     18.18 o 
   9  -9   7       21.57       18.60     24.85 o 
  -4  -8   7      185.65      181.58     45.58 o 
  -3  -8   7      294.51      283.13     62.52 o 
  -2  -8   7      924.40      825.29     89.65 o 
  -1  -8   7      109.37       90.11     22.91 o 
   0  -8   7      355.08      377.72     60.73 o 
   1  -8   7      344.81      351.65     24.44 o 
   2  -8   7        8.74        7.79     13.31 o 
   3  -8   7      714.10      751.00     32.39 o 
   4  -8   7        0.39       11.89     11.87 o 
   5  -8   7      491.57      522.89     23.12 o 
   6  -8   7       39.93       30.18      9.39 o 
   7  -8   7       46.49       25.40      8.72 o 
   8  -8   7      284.55      285.89     43.95 o 
   9  -8   7       29.38       25.04     28.82 o 
  -5  -7   7      150.84      124.44     53.01 o 
  -4  -7   7     1008.91      894.27    126.51 o 
  -3  -7   7       10.64       18.87     34.87 o 
  -2  -7   7        0.44       -1.92     33.34 o 
  -1  -7   7     1217.90     1129.91     67.23 o 
   0  -7   7        4.01       11.28      9.84 o 
   1  -7   7      403.64      390.60     26.75 o 
   2  -7   7      802.88      849.47     47.24 o 
   3  -7   7       47.58       44.99     14.06 o 
   4  -7   7       99.04       84.32     14.92 o 
   5  -7   7        7.80       25.20     12.22 o 
   6  -7   7       85.48       96.04     11.55 o 
   7  -7   7       24.95       16.84      9.08 o 
   8  -7   7       89.34       67.49     28.71 o 
   9  -7   7        0.26        4.64     22.12 o 
  -6  -6   7       29.11       33.51     35.51 o 
  -5  -6   7      498.01      415.60     74.84 o 
  -4  -6   7        6.81        3.38     33.39 o 
  -3  -6   7     1793.14     1862.37     99.66 o 
  -2  -6   7      334.68      326.95     35.09 o 
  -1  -6   7        7.84        8.80     13.97 o 
   0  -6   7        1.93       13.61     13.67 o 
   1  -6   7     1110.28     1118.17     42.49 o 
   2  -6   7     1420.42     1398.12     48.66 o 
   3  -6   7       39.54       38.82     11.85 o 
   4  -6   7      178.07      173.08     15.06 o 
   5  -6   7       57.30       47.79      9.63 o 
   6  -6   7      532.04      573.67     17.61 o 
   7  -6   7       53.34       50.84     18.11 o 
   8  -6   7       28.09       44.65     35.48 o 
   9  -6   7       37.75       25.73     25.79 o 
  -7  -5   7      666.63      650.69     66.27 o 
  -6  -5   7        0.22       12.79     50.31 o 
  -5  -5   7      352.07      301.47     52.83 o 
  -4  -5   7       19.77       26.58     38.29 o 
  -3  -5   7     2690.54     2830.71    101.52 o 
  -2  -5   7     1312.67     1284.20     40.91 o 
  -1  -5   7      461.83      476.06     36.12 o 
   0  -5   7      260.40      247.56     22.09 o 
   1  -5   7       60.46       54.27     14.07 o 
   2  -5   7     1443.53     1429.54     33.01 o 
   3  -5   7      560.04      573.24     22.07 o 
   4  -5   7      191.94      200.17     15.36 o 
   5  -5   7       16.83       10.78      7.17 o 
   6  -5   7      329.72      328.43     35.58 o 
   7  -5   7      812.40      783.71     51.07 o 
   8  -5   7       12.25        3.88     27.01 o 
   9  -5   7       30.62       30.64     38.24 o 
  -8  -4   7        1.16       21.88     33.27 o 
  -7  -4   7      628.79      693.32     86.30 o 
  -6  -4   7      408.97      485.48     68.52 o 
  -5  -4   7      623.38      655.04     65.31 o 
  -4  -4   7      483.55      458.60     39.16 o 
  -3  -4   7       42.79       37.40     17.92 o 
  -2  -4   7     2694.55     2884.29     75.87 o 
  -1  -4   7      108.24       95.14     16.34 o 
   0  -4   7     2441.05     2461.77     79.00 o 
   1  -4   7      837.80      868.11     35.26 o 
   2  -4   7       71.89       68.43     14.39 o 
   3  -4   7     1163.08     1227.69     51.17 o 
   4  -4   7       43.58       55.69     13.27 o 
   5  -4   7      649.28      672.90     44.19 o 
   6  -4   7        7.42       10.77     15.42 o 
   7  -4   7        3.61        5.73     15.28 o 
   8  -4   7       16.92       37.94     32.58 o 
   9  -4   7        4.77        6.02     24.42 o 
  -8  -3   7      252.15      212.28     66.03 o 
  -7  -3   7       86.84       76.15     37.76 o 
  -6  -3   7      558.76      572.51     71.42 o 
  -5  -3   7        0.74       42.05     44.18 o 
  -4  -3   7     2592.07     2826.73     77.72 o 
  -3  -3   7        9.33       15.34     14.25 o 
  -2  -3   7       95.22       85.21     18.72 o 
  -1  -3   7      868.95      848.40     40.44 o 
   0  -3   7      711.33      709.78     33.49 o 
   1  -3   7     2175.73     2081.24     40.07 o 
   2  -3   7      188.72      217.40     17.69 o 
   3  -3   7      245.07      248.95     17.76 o 
   4  -3   7        7.17        5.40      3.86 o 
   5  -3   7       87.89       83.40     32.30 o 
   6  -3   7      256.84      231.37     35.23 o 
   7  -3   7       56.81       30.77     33.99 o 
   8  -3   7        5.28       48.68     53.27 o 
   9  -3   7        1.11       12.00     25.66 o 
  -9  -2   7      126.25      155.76     42.21 o 
  -8  -2   7      722.01      838.25     95.51 o 
  -7  -2   7       37.63       32.66     36.00 o 
  -6  -2   7       17.07       32.43     23.00 o 
  -5  -2   7      393.92      422.84     47.74 o 
  -4  -2   7     2254.83     2263.85    111.71 o 
  -3  -2   7     3881.57     3907.88     69.25 o 
  -2  -2   7       88.71       99.45     17.11 o 
  -1  -2   7      744.55      797.53     26.69 o 
   0  -2   7      462.94      485.06     22.42 o 
   1  -2   7     3647.89     3851.45    144.19 o 
   2  -2   7     1696.37     1739.57    104.78 o 
   3  -2   7      609.94      598.60     20.99 o 
   4  -2   7      141.64      136.70     15.08 o 
   5  -2   7     1127.41     1127.21     62.07 o 
   6  -2   7      201.55      203.12     35.63 o 
   7  -2   7       28.47        4.60     29.03 o 
   8  -2   7       35.79       33.06     31.03 o 
  -9  -1   7        6.89       13.95     33.28 o 
  -8  -1   7      556.85      570.83     91.11 o 
  -7  -1   7      799.96      800.70     75.30 o 
  -6  -1   7      830.69      703.33    108.55 o 
  -5  -1   7       18.87       16.18     30.08 o 
  -4  -1   7        6.55       11.53     19.83 o 
  -3  -1   7     4106.83     4109.41    113.53 o 
  -2  -1   7      588.21      519.46     25.95 o 
  -1  -1   7     2167.60     2078.76     82.92 o 
   0  -1   7        7.68        9.84     13.13 o 
   1  -1   7      298.09      290.86     20.68 o 
   2  -1   7     3871.48     3999.36     95.20 o 
   3  -1   7      218.95      192.88     14.36 o 
   4  -1   7      411.88      398.40     16.96 o 
   5  -1   7      133.24       77.79     22.07 o 
   6  -1   7       76.36       60.35     36.04 o 
   7  -1   7       90.05      159.45     64.87 o 
   8  -1   7        5.34       16.60     31.03 o 
  -9   0   7      171.07      151.42     42.35 o 
  -8   0   7       44.88       42.43     33.82 o 
  -7   0   7      292.94      296.72     66.57 o 
  -6   0   7     1877.89     1760.29     96.34 o 
  -5   0   7     3504.80     3622.46    116.24 o 
  -4   0   7      362.50      289.18     39.00 o 
  -3   0   7       46.83       34.66     14.66 o 
  -2   0   7     3074.02     2992.17     69.58 o 
  -1   0   7      171.88      243.52     22.60 o 
   0   0   7     8803.65     9336.27    159.61 o 
   1   0   7       19.56       21.97     11.75 o 
   2   0   7       29.52       24.71      9.91 o 
   3   0   7      148.00      142.14     16.31 o 
   4   0   7      347.66      383.16     20.98 o 
   5   0   7      162.46      172.82     16.36 o 
   6   0   7      153.82       76.19     45.90 o 
   7   0   7       30.53       20.91     27.39 o 
   8   0   7        1.04        0.87     24.50 o 
 -10   1   7       32.69       17.52     31.85 o 
  -9   1   7      646.37      626.74     82.34 o 
  -8   1   7        1.52       13.33     36.24 o 
  -7   1   7       13.52       15.42     11.27 o 
  -6   1   7      212.88      180.04     36.77 o 
  -5   1   7      515.61      520.70     60.97 o 
  -4   1   7     2632.25     2458.76     91.07 o 
  -3   1   7       13.41       19.94      9.87 o 
  -2   1   7       26.78       45.34     18.47 o 
  -1   1   7      215.34      202.49     20.36 o 
   0   1   7     1882.00     1935.12     87.27 o 
   1   1   7      985.39      928.99     30.41 o 
   2   1   7      849.60      830.53     42.51 o 
   3   1   7       39.88       36.26     13.86 o 
   4   1   7       15.64       15.48     10.73 o 
   5   1   7      213.07      241.26     19.61 o 
   6   1   7       35.33       22.99      9.30 o 
   7   1   7        9.40      -12.54     28.83 o 
 -10   2   7       35.02       59.90     47.18 o 
  -9   2   7      104.55      156.03     56.36 o 
  -8   2   7      413.93      446.11     71.85 o 
  -7   2   7      158.88       96.26     21.40 o 
  -6   2   7       40.56       34.99     13.12 o 
  -5   2   7       70.83       77.82     21.32 o 
  -4   2   7     3001.43     2829.52     63.64 o 
  -3   2   7     1028.53      999.76     39.03 o 
  -2   2   7      357.76      286.64     26.11 o 
  -1   2   7       30.50       28.13     12.97 o 
   0   2   7      171.68      162.51     18.25 o 
   1   2   7     3241.95     3402.63     85.81 o 
   2   2   7      297.37      292.88     30.24 o 
   3   2   7      489.29      471.96     37.61 o 
   4   2   7      151.60      122.69     16.70 o 
   5   2   7      127.43      123.96     21.88 o 
   6   2   7       38.58       30.13     12.22 o 
 -10   3   7       13.19       20.41     34.49 o 
  -9   3   7        6.37       24.98     40.96 o 
  -8   3   7     2113.87     1836.14     91.23 o 
  -7   3   7      238.68      211.47     35.15 o 
  -6   3   7     2433.39     2526.82    155.79 o 
  -5   3   7      501.22      481.86     60.42 o 
  -4   3   7       27.76       31.28     15.39 o 
  -3   3   7     1670.58     1632.03     60.10 o 
  -2   3   7        4.88       19.45     14.30 o 
  -1   3   7     3454.11     3234.96    156.65 o 
   0   3   7        2.03        8.94     15.82 o 
   1   3   7      102.42       91.36     17.21 o 
   2   3   7      660.08      645.27     27.70 o 
   3   3   7       65.28       47.50     12.64 o 
   4   3   7      715.10      731.69     35.53 o 
   5   3   7       75.69       38.67     14.84 o 
   6   3   7        0.09       21.12     40.41 o 
 -10   4   7      251.76      259.65     57.45 o 
  -9   4   7       12.28       -4.25     46.42 o 
  -8   4   7        4.61       19.02     19.12 o 
  -7   4   7      439.37      431.22     87.50 o 
  -6   4   7      131.51      153.11     26.00 o 
  -5   4   7     1638.21     1692.14    111.45 o 
  -4   4   7      181.52      156.32     23.06 o 
  -3   4   7       12.88       25.87     17.32 o 
  -2   4   7     1779.47     1725.37     52.43 o 
  -1   4   7      972.94      959.68     36.47 o 
   0   4   7     1997.32     1962.75     56.08 o 
   1   4   7        0.26       -2.94     12.76 o 
   2   4   7        0.96        3.64     12.81 o 
   3   4   7       30.06       47.60     20.48 o 
   4   4   7      344.01      334.46     31.58 o 
   5   4   7      113.92      112.75     29.13 o 
 -10   5   7       96.01       79.16     47.66 o 
  -9   5   7      311.43      334.57    101.46 o 
  -8   5   7       15.12       22.74     21.95 o 
  -7   5   7       69.04       79.57     31.02 o 
  -6   5   7      259.36      323.67     48.21 o 
  -5   5   7      849.13      881.98     90.72 o 
  -4   5   7      555.25      608.06     43.24 o 
  -3   5   7      209.51      207.64     22.17 o 
  -2   5   7      741.38      696.29     37.16 o 
  -1   5   7        0.58       22.01     16.91 o 
   0   5   7      727.06      740.00     33.93 o 
   1   5   7      102.27       74.49     18.03 o 
   2   5   7       65.45       52.43     19.30 o 
   3   5   7       62.23       21.49     16.92 o 
   4   5   7        7.01        3.70     19.63 o 
 -10   6   7       27.29       18.54     46.68 o 
  -9   6   7      297.70      289.79     98.11 o 
  -8   6   7      182.69      215.65     52.68 o 
  -7   6   7      331.05      344.35     53.79 o 
  -6   6   7        1.41        6.82     24.33 o 
  -5   6   7      129.37      139.30     22.69 o 
  -4   6   7      874.89      848.24     45.65 o 
  -3   6   7      385.22      383.66     32.05 o 
  -2   6   7      590.68      563.84     60.51 o 
  -1   6   7        1.50        8.58     19.38 o 
   0   6   7        8.78       11.43     21.71 o 
   1   6   7      482.55      513.96     47.32 o 
   2   6   7       14.56       12.59     20.08 o 
   3   6   7      390.55      386.44     43.48 o 
  -9   7   7      128.12       99.38     50.04 o 
  -8   7   7       79.26       97.51     29.79 o 
  -7   7   7       47.38       34.80     16.41 o 
  -6   7   7      404.86      386.36     77.21 o 
  -5   7   7       74.27       53.48     17.77 o 
  -4   7   7      246.45      222.14     24.59 o 
  -3   7   7       27.57       56.41     22.21 o 
  -2   7   7       27.10       22.01     15.14 o 
  -1   7   7      733.63      697.25     49.07 o 
   0   7   7       40.73       31.04     22.79 o 
   1   7   7       35.14       31.27     22.88 o 
   2   7   7        1.02       19.89     21.33 o 
  -9   8   7        0.64       34.80     45.10 o 
  -8   8   7      115.52      106.10     45.13 o 
  -7   8   7      233.26      245.21     98.68 o 
  -6   8   7      243.15      180.22     48.74 o 
  -5   8   7      680.20      667.20     83.05 o 
  -4   8   7        5.04       13.72     13.28 o 
  -3   8   7        0.35        4.38     12.26 o 
  -2   8   7       30.47       20.95     15.43 o 
  -1   8   7      347.33      337.61     41.75 o 
   0   8   7      289.43      382.00     49.91 o 
  -8   9   7        0.73       24.92     30.51 o 
  -7   9   7       11.23       41.77     43.15 o 
  -6   9   7        6.33       23.46     34.16 o 
  -5   9   7      444.17      399.63     62.11 o 
  -4   9   7      243.36      264.68     37.74 o 
  -3   9   7      227.30      185.41     35.92 o 
  -2   9   7        0.37       31.52     24.81 o 
  -1   9   7        0.08        3.49     20.81 o 
   2 -12   8       90.62       80.43     44.98 o 
   3 -12   8        6.97       31.83     38.29 o 
   4 -12   8        0.67        6.90     23.12 o 
   5 -12   8       23.41       23.02     28.55 o 
   6 -12   8       14.41       37.43     28.28 o 
   0 -11   8        3.71       13.23     28.76 o 
   1 -11   8        6.39        7.42     14.43 o 
   2 -11   8        0.09        5.19     11.95 o 
   3 -11   8       71.16       55.09     19.38 o 
   4 -11   8        3.29        4.74     21.62 o 
   5 -11   8      108.74      128.82     45.42 o 
   6 -11   8       25.32       20.64     24.44 o 
   7 -11   8        7.95        1.91     14.72 o 
  -1 -10   8        2.92        2.74     30.81 o 
   0 -10   8      207.74      139.45     35.15 o 
   1 -10   8      312.05      335.38     45.93 o 
   2 -10   8       52.56       26.26     17.16 o 
   3 -10   8      122.74      103.75     40.50 o 
   4 -10   8       20.53       14.18     11.77 o 
   5 -10   8      134.27      144.79     21.05 o 
   6 -10   8       84.31       55.90     16.52 o 
   7 -10   8        6.61       15.83     19.30 o 
   8 -10   8      138.03      107.27     30.23 o 
  -3  -9   8      562.21      608.81     82.70 o 
  -2  -9   8        3.17        0.24     32.79 o 
  -1  -9   8      113.71      134.56     53.21 o 
   0  -9   8       69.61       47.14     20.21 o 
   1  -9   8      376.99      365.81     38.38 o 
   2  -9   8      412.86      440.62     50.48 o 
   3  -9   8        0.78        8.94     14.00 o 
   4  -9   8      232.51      218.41     21.93 o 
   5  -9   8       50.56       42.84     12.59 o 
   6  -9   8       28.94       34.78     12.59 o 
   7  -9   8       14.12       14.26      7.47 o 
   8  -9   8       44.93       24.09      9.69 o 
   9  -9   8       83.31       58.93     25.10 o 
  -4  -8   8       21.30       57.06     35.98 o 
  -3  -8   8      849.61      887.65     99.38 o 
  -2  -8   8      544.64      526.51     64.62 o 
  -1  -8   8        5.56       30.19     20.70 o 
   0  -8   8      470.69      455.79     34.50 o 
   1  -8   8      107.70       65.94     16.68 o 
   2  -8   8      103.05      105.19     21.51 o 
   3  -8   8       75.90       60.45     17.05 o 
   4  -8   8      433.96      469.39     26.34 o 
   5  -8   8       52.68       57.96     12.43 o 
   6  -8   8       19.07       19.65      9.66 o 
   7  -8   8        5.15        9.10      7.38 o 
   8  -8   8        0.20       25.62     31.35 o 
   9  -8   8       53.64       52.52     31.96 o 
  -5  -7   8      371.90      381.60     57.14 o 
  -4  -7   8      312.98      287.89     53.95 o 
  -3  -7   8       42.15       35.93     34.86 o 
  -2  -7   8      331.11      238.38     45.03 o 
  -1  -7   8       69.68       56.90     14.78 o 
   0  -7   8     1057.66     1131.74     39.31 o 
   1  -7   8       45.98       43.18     15.57 o 
   2  -7   8       12.11       24.79     17.43 o 
   3  -7   8       30.82       30.26     12.48 o 
   4  -7   8       64.98       78.82     13.97 o 
   5  -7   8      158.50      185.81     17.68 o 
   6  -7   8       18.42       12.91      6.83 o 
   7  -7   8       18.71       22.32     18.19 o 
   8  -7   8       48.97       32.21     34.99 o 
   9  -7   8       59.07       68.82     42.02 o 
  -6  -6   8       34.39       50.50     36.47 o 
  -5  -6   8      272.07      176.30     46.12 o 
  -4  -6   8     1457.90     1423.28    134.27 o 
  -3  -6   8        1.31       14.31     37.30 o 
  -2  -6   8     1051.00     1049.19     62.85 o 
  -1  -6   8       13.54       21.91     13.76 o 
   0  -6   8      419.83      403.45     29.06 o 
   1  -6   8     1496.40     1617.60    125.45 o 
   2  -6   8      112.37      114.53     15.24 o 
   3  -6   8      231.79      220.12     21.36 o 
   4  -6   8      102.93      102.26     14.38 o 
   5  -6   8      356.91      433.26     21.93 o 
   6  -6   8      210.29      200.91     12.76 o 
   7  -6   8       10.62        8.79     14.02 o 
   8  -6   8       20.01       36.90     45.13 o 
   9  -6   8        0.16        2.18     23.73 o 
  -7  -5   8       29.41       28.50     36.54 o 
  -6  -5   8       77.30       70.31     42.04 o 
  -5  -5   8      156.72       87.55     42.70 o 
  -4  -5   8      262.80      280.53     70.12 o 
  -3  -5   8     1386.77     1423.31     53.04 o 
  -2  -5   8        5.34       31.08     22.19 o 
  -1  -5   8      163.87      187.16     22.25 o 
   0  -5   8       42.26       23.55     17.79 o 
   1  -5   8     1112.48     1168.79     39.74 o 
   2  -5   8      488.72      469.07     28.09 o 
   3  -5   8      241.90      245.70     20.30 o 
   4  -5   8      108.26       91.07     16.07 o 
   5  -5   8       42.22       33.00      7.97 o 
   6  -5   8        9.46       22.93     17.10 o 
   7  -5   8       68.24       47.94     21.37 o 
   8  -5   8       37.59       32.88     27.98 o 
   9  -5   8        3.30       21.68     25.44 o 
  -7  -4   8      184.28      216.40     60.42 o 
  -6  -4   8      260.45      306.90     77.21 o 
  -5  -4   8      108.91      101.25     41.87 o 
  -4  -4   8      102.12       78.16     20.12 o 
  -3  -4   8     2521.05     2711.85     96.84 o 
  -2  -4   8      273.78      241.00     30.16 o 
  -1  -4   8     2979.29     3093.18     88.28 o 
   0  -4   8      678.86      668.74     30.26 o 
   1  -4   8       62.61       65.97     15.69 o 
   2  -4   8      779.10      824.64     28.99 o 
   3  -4   8      166.35      162.82     15.14 o 
   4  -4   8      749.71      812.91     45.71 o 
   5  -4   8       31.31       44.45     26.33 o 
   6  -4   8       19.78        9.72     18.15 o 
   7  -4   8       14.12       13.82     34.07 o 
   8  -4   8       66.44       60.97     40.34 o 
   9  -4   8       36.81       39.61     38.43 o 
  -8  -3   8        0.52       20.31     35.05 o 
  -7  -3   8      138.46      148.08     44.01 o 
  -6  -3   8        1.92        5.79     39.03 o 
  -5  -3   8     1891.51     2125.40    113.24 o 
  -4  -3   8        5.00       19.04     11.76 o 
  -3  -3   8      327.30      263.90     34.29 o 
  -2  -3   8      678.50      667.03     36.86 o 
  -1  -3   8      351.87      325.32     26.52 o 
   0  -3   8     4474.17     4681.21    111.44 o 
   1  -3   8      320.96      353.99     24.37 o 
   2  -3   8        1.93       11.57     11.81 o 
   3  -3   8        7.61       17.13      9.69 o 
   4  -3   8      425.03      457.40     15.59 o 
   5  -3   8      841.26      877.85     72.51 o 
   6  -3   8      296.08      271.24     54.10 o 
   7  -3   8      359.59      329.07     74.57 o 
   8  -3   8       11.71        7.57     32.93 o 
  -8  -2   8       87.36       44.48     32.00 o 
  -7  -2   8        1.17        4.55     38.16 o 
  -6  -2   8       10.35       37.11     51.09 o 
  -5  -2   8      137.38      137.68     25.56 o 
  -4  -2   8     5120.34     5303.80     78.84 o 
  -3  -2   8       72.22       53.39     15.45 o 
  -2  -2   8      399.46      373.88     26.75 o 
  -1  -2   8       14.28       39.89     15.92 o 
   0  -2   8     2059.99     1919.96     66.03 o 
   1  -2   8     3348.90     3527.19    119.05 o 
   2  -2   8      526.08      540.24     24.99 o 
   3  -2   8      242.33      223.89     15.79 o 
   4  -2   8      127.53      126.19      9.85 o 
   5  -2   8      395.67      378.84     44.20 o 
   6  -2   8       13.95       23.60     48.07 o 
   7  -2   8        3.08       13.23     36.19 o 
   8  -2   8       13.32       14.39     27.91 o 
  -9  -1   8      336.54      349.50     58.65 o 
  -8  -1   8      703.82      659.89     83.25 o 
  -7  -1   8      354.21      316.29     58.89 o 
  -6  -1   8      636.13      710.80     81.12 o 
  -5  -1   8       32.49       31.28     13.73 o 
  -4  -1   8     2163.14     1982.81     60.88 o 
  -3  -1   8      450.82      402.23     38.51 o 
  -2  -1   8     3397.02     3170.79     82.69 o 
  -1  -1   8      806.41      744.14     34.20 o 
   0  -1   8      126.66      144.14     20.12 o 
   1  -1   8      838.19      878.40     33.17 o 
   2  -1   8        0.25       11.51     13.64 o 
   3  -1   8      572.25      574.58     23.32 o 
   4  -1   8        6.42       20.23      9.42 o 
   5  -1   8      129.86      104.56     51.11 o 
   6  -1   8      101.10       82.96     44.34 o 
   7  -1   8       12.66       20.57     29.46 o 
   8  -1   8       63.34       39.18     28.90 o 
  -9   0   8       37.66       33.68     34.03 o 
  -8   0   8      305.00      336.01     84.44 o 
  -7   0   8       44.46       32.51     55.47 o 
  -6   0   8       62.96       41.68     20.16 o 
  -5   0   8     1644.57     1475.99     99.10 o 
  -4   0   8       13.94       16.76     11.99 o 
  -3   0   8     1130.09      898.93    123.60 o 
  -2   0   8       93.08       82.36     20.87 o 
  -1   0   8     1937.53     1800.04     56.49 o 
   0   0   8      141.87      157.96     20.59 o 
   1   0   8        1.43       15.35     16.51 o 
   2   0   8       25.01       36.85     17.82 o 
   3   0   8      655.29      695.69     47.59 o 
   4   0   8     1130.90     1194.71     37.70 o 
   5   0   8        4.31        5.96      5.73 o 
   6   0   8      143.94       62.37     36.82 o 
   7   0   8       21.87       49.13     32.50 o 
  -9   1   8       32.54       51.02     51.43 o 
  -8   1   8        0.72       14.12     53.06 o 
  -7   1   8      298.51      285.80     58.00 o 
  -6   1   8     1026.73      877.26     52.30 o 
  -5   1   8     3798.89     3994.41     76.24 o 
  -4   1   8        5.05        0.38     15.67 o 
  -3   1   8      593.62      637.35     37.66 o 
  -2   1   8      279.74      258.95     22.13 o 
  -1   1   8     1348.15     1469.90    133.97 o 
   0   1   8     2702.34     3075.22    161.17 o 
   1   1   8       79.72       57.77     13.77 o 
   2   1   8      106.21       85.13     17.62 o 
   3   1   8        0.07       12.64      7.98 o 
   4   1   8      680.24      732.70     51.04 o 
   5   1   8      292.22      276.63     26.12 o 
   6   1   8       96.96       77.67     37.69 o 
   7   1   8       59.40       28.37     34.54 o 
 -10   2   8       82.41       87.23     46.92 o 
  -9   2   8      384.09      437.50     81.80 o 
  -8   2   8       80.31       85.57     46.35 o 
  -7   2   8       65.08       44.16     17.56 o 
  -6   2   8       10.43       27.37     17.89 o 
  -5   2   8      680.00      642.99     54.29 o 
  -4   2   8      718.35      790.85     41.12 o 
  -3   2   8      540.28      552.57     36.92 o 
  -2   2   8      437.07      443.07     27.44 o 
  -1   2   8        9.32       21.12     14.78 o 
   0   2   8     2471.20     2283.77     58.08 o 
   1   2   8      430.03      421.79     33.76 o 
   2   2   8      457.10      443.06     28.49 o 
   3   2   8      179.83      140.31     19.39 o 
   4   2   8        0.37        8.49      9.78 o 
   5   2   8      498.95      526.51     35.95 o 
   6   2   8        1.15       21.02     48.00 o 
 -10   3   8        4.85        4.16     35.37 o 
  -9   3   8      447.55      419.46     72.19 o 
  -8   3   8      105.85      117.02     72.37 o 
  -7   3   8      458.76      496.34     74.65 o 
  -6   3   8       41.15       37.82     23.55 o 
  -5   3   8       86.45       88.34     21.80 o 
  -4   3   8     2437.25     2580.79    123.08 o 
  -3   3   8       75.04       74.60     16.22 o 
  -2   3   8     1740.44     1721.86     79.32 o 
  -1   3   8      268.08      264.30     28.16 o 
   0   3   8      162.56      129.48     20.95 o 
   1   3   8      123.43      144.55     18.55 o 
   2   3   8      114.71      119.99     21.92 o 
   3   3   8      475.59      441.28     34.75 o 
   4   3   8        8.09       16.78     13.26 o 
   5   3   8       22.75       13.05     18.62 o 
 -10   4   8       20.83        5.17     41.40 o 
  -9   4   8        4.05       12.62     46.24 o 
  -8   4   8      299.53      281.64     88.84 o 
  -7   4   8       80.35       40.98     18.50 o 
  -6   4   8     2227.66     3012.39    290.38 o 
  -5   4   8      486.95      442.05     36.09 o 
  -4   4   8       64.22       67.82     16.53 o 
  -3   4   8      552.26      596.86     39.50 o 
  -2   4   8       13.52       20.31     16.00 o 
  -1   4   8     4309.34     4669.18    157.32 o 
   0   4   8        1.44       14.99     15.00 o 
   1   4   8      103.46       63.94     18.12 o 
   2   4   8       55.96       46.42     14.42 o 
   3   4   8      125.87      123.80     22.04 o 
   4   4   8      475.23      495.42     40.42 o 
 -10   5   8      173.47      218.25     85.33 o 
  -9   5   8        0.81       11.77     50.31 o 
  -8   5   8       65.63       34.66     44.01 o 
  -7   5   8       53.74       23.29     19.15 o 
  -6   5   8      585.49      619.37     69.53 o 
  -5   5   8      369.27      432.34     49.99 o 
  -4   5   8      395.56      432.90     49.33 o 
  -3   5   8        1.61       11.07     15.19 o 
  -2   5   8      511.37      497.28     32.36 o 
  -1   5   8      256.15      257.18     23.64 o 
   0   5   8      449.25      425.64     34.07 o 
   1   5   8       98.77       77.95     19.45 o 
   2   5   8       43.22       29.37     16.67 o 
   3   5   8      136.34       78.84     25.28 o 
  -9   6   8      240.41      364.61     84.23 o 
  -8   6   8      185.85      182.34     77.49 o 
  -7   6   8       67.74       72.21     25.88 o 
  -6   6   8      101.58       92.60     23.84 o 
  -5   6   8     1072.32     1039.74    126.22 o 
  -4   6   8      282.92      309.96     38.24 o 
  -3   6   8      948.38      927.68     71.17 o 
  -2   6   8       28.79       41.16     17.28 o 
  -1   6   8       14.45       13.96     21.95 o 
   0   6   8      473.36      488.69     62.94 o 
   1   6   8        1.99       10.43     21.11 o 
   2   6   8      435.15      451.11     48.34 o 
  -9   7   8      187.52      256.78     79.72 o 
  -8   7   8        0.83       22.80     62.79 o 
  -7   7   8      514.62      600.68     71.03 o 
  -6   7   8      146.13      109.99     24.88 o 
  -5   7   8       17.72       23.27     17.06 o 
  -4   7   8      475.05      479.50     77.69 o 
  -3   7   8      257.49      199.58     28.87 o 
  -2   7   8     1034.27     1262.24    143.00 o 
  -1   7   8        2.02       27.84     26.05 o 
   0   7   8       12.03       13.01     21.30 o 
   1   7   8       60.32       56.81     23.89 o 
  -8   8   8      172.19      225.90     76.80 o 
  -7   8   8       20.41       25.21     26.02 o 
  -6   8   8      265.85      317.69    124.81 o 
  -5   8   8      115.41       91.57     24.02 o 
  -4   8   8        1.79       15.41     15.34 o 
  -3   8   8      145.24      115.73     21.18 o 
  -2   8   8      157.59      144.95     32.98 o 
  -1   8   8      381.63      367.75     41.64 o 
  -6   9   8      233.38      223.97     92.79 o 
  -5   9   8      111.29      106.39     33.91 o 
  -4   9   8       52.43       52.79     25.10 o 
  -3   9   8       45.44       25.42     20.77 o 
   3 -12   9       50.93       40.75     26.08 o 
   4 -12   9       16.07       15.08     24.71 o 
   0 -11   9      167.28      127.39     39.18 o 
   1 -11   9        4.72       13.14     28.37 o 
   2 -11   9        1.50       23.47     36.80 o 
   3 -11   9       28.57        6.90     24.01 o 
   4 -11   9      212.56      159.20     36.52 o 
   5 -11   9        8.81       15.53     19.38 o 
   6 -11   9        0.01        8.94     15.90 o 
   7 -11   9        0.81        4.00     14.34 o 
  -1 -10   9      135.13      111.67     48.70 o 
   0 -10   9      704.98      667.46     68.09 o 
   1 -10   9       38.42       30.09     17.82 o 
   2 -10   9       29.42       14.14     22.65 o 
   3 -10   9       25.59       19.44     15.90 o 
   4 -10   9        1.71        8.31     11.63 o 
   5 -10   9      161.99      127.66     19.57 o 
   6 -10   9        6.58       16.99     22.79 o 
   7 -10   9       32.40       20.93     10.17 o 
  -3  -9   9       14.74       25.45     42.86 o 
  -2  -9   9      199.74      161.03     42.56 o 
  -1  -9   9      145.62      153.05     54.18 o 
   0  -9   9      193.84      169.68     32.07 o 
   1  -9   9      491.31      428.82     35.88 o 
   2  -9   9       15.38       22.03     23.33 o 
   3  -9   9        7.47       13.59     14.44 o 
   4  -9   9       84.80       60.70     15.80 o 
   5  -9   9      115.26      132.92     21.70 o 
   6  -9   9       15.25       15.48      7.93 o 
   7  -9   9        3.40       10.89     10.97 o 
   8  -9   9        0.47        8.91     14.76 o 
  -4  -8   9      167.38      180.07     50.31 o 
  -3  -8   9      226.65      161.98     55.52 o 
  -2  -8   9      784.25      817.51    118.40 o 
  -1  -8   9      167.20      131.50     36.29 o 
   0  -8   9      182.96      139.17     27.70 o 
   1  -8   9       38.88       32.91     13.41 o 
   2  -8   9        0.74        6.09     15.15 o 
   3  -8   9      330.85      347.69     28.67 o 
   4  -8   9      141.90      120.33     16.77 o 
   5  -8   9        0.17       11.84      8.45 o 
   6  -8   9        0.22        2.47      6.18 o 
   7  -8   9       24.94       15.30      9.52 o 
   8  -8   9       42.79       54.54     40.77 o 
  -5  -7   9      369.54      365.37     58.70 o 
  -4  -7   9        0.31        6.14     33.27 o 
  -3  -7   9        2.94       20.68     36.20 o 
  -2  -7   9        1.49        7.09     46.98 o 
  -1  -7   9     1281.22     1301.82     51.11 o 
   0  -7   9       28.25       29.78     14.59 o 
   1  -7   9       22.91       44.83     22.56 o 
   2  -7   9      102.24       89.65     16.26 o 
   3  -7   9      205.21      218.50     24.01 o 
   4  -7   9      266.16      249.59     21.57 o 
   5  -7   9        3.54        7.36      8.61 o 
   6  -7   9        6.56        7.47      6.88 o 
   7  -7   9        0.63        7.37     13.11 o 
   8  -7   9       57.53       96.07     43.00 o 
  -6  -6   9       37.14       82.61     49.59 o 
  -5  -6   9     1212.53     1339.26     96.84 o 
  -4  -6   9      224.40      185.44     60.55 o 
  -3  -6   9        3.27       11.18     36.87 o 
  -2  -6   9      332.55      287.85     50.22 o 
  -1  -6   9     2192.86     2222.58    176.27 o 
   0  -6   9     4035.48     4315.44     91.12 o 
   1  -6   9       35.17       41.54     17.65 o 
   2  -6   9      255.01      270.99     24.41 o 
   3  -6   9       92.50       85.68     15.92 o 
   4  -6   9      416.20      470.37     24.35 o 
   5  -6   9      229.11      217.86     14.92 o 
   6  -6   9       27.42       31.49     23.88 o 
   7  -6   9       52.88       41.00     20.66 o 
   8  -6   9       23.99       28.70     28.82 o 
  -6  -5   9        0.23       20.43     37.18 o 
  -5  -5   9      194.25      267.85     77.34 o 
  -4  -5   9      986.12      976.98    108.66 o 
  -3  -5   9      133.67      125.19     49.40 o 
  -2  -5   9      244.22      240.58     29.97 o 
  -1  -5   9       14.91       29.83     22.80 o 
   0  -5   9      425.93      452.31     32.48 o 
   1  -5   9      145.29      134.48     22.36 o 
   2  -5   9      660.37      695.41     31.24 o 
   3  -5   9       59.95       52.87     15.39 o 
   4  -5   9        7.55       17.26      9.90 o 
   5  -5   9       62.65       68.95     10.93 o 
   6  -5   9        0.05        7.06     16.58 o 
   7  -5   9       14.02        9.19     30.98 o 
   8  -5   9      238.23      215.84     62.59 o 
  -7  -4   9      247.73      264.29     58.09 o 
  -6  -4   9      195.23      229.14     60.89 o 
  -5  -4   9        0.65       32.53     39.94 o 
  -4  -4   9      471.49      518.68     63.44 o 
  -3  -4   9        8.67        8.73     13.11 o 
  -2  -4   9     2554.70     2812.81    119.11 o 
  -1  -4   9       12.81       16.27     11.78 o 
   0  -4   9        7.65       12.88     16.54 o 
   1  -4   9      261.67      258.31     26.23 o 
   2  -4   9       93.68       88.75     16.28 o 
   3  -4   9     1111.58     1282.76     39.70 o 
   4  -4   9       34.57       26.35     11.96 o 
   5  -4   9       16.57       34.39     26.45 o 
   6  -4   9        6.45       36.48     51.36 o 
   7  -4   9      272.43      254.96     66.57 o 
   8  -4   9       41.45       36.31     45.18 o 
  -8  -3   9      277.15      237.81     53.29 o 
  -7  -3   9        0.27       10.77     36.27 o 
  -6  -3   9     2530.90     2741.45    128.67 o 
  -5  -3   9      524.85      479.99     65.17 o 
  -4  -3   9     1432.41     1285.21     87.78 o 
  -3  -3   9      832.26      835.25     39.83 o 
  -2  -3   9      947.03      924.79     39.44 o 
  -1  -3   9     3756.70     3686.39     70.73 o 
   0  -3   9        1.94       12.56     11.19 o 
   1  -3   9      896.36      954.22     37.66 o 
   2  -3   9      184.37      200.20     23.38 o 
   3  -3   9      551.74      633.83     42.46 o 
   4  -3   9      656.26      657.17     26.45 o 
   5  -3   9        2.89       23.31     37.06 o 
   6  -3   9        4.15       16.60     34.76 o 
   7  -3   9        4.31       16.40     34.80 o 
   8  -3   9        1.27       21.36     40.99 o 
  -8  -2   9       29.08       32.43     39.36 o 
  -7  -2   9        0.77        2.60     39.98 o 
  -6  -2   9      674.62      692.05     86.95 o 
  -5  -2   9      833.32      787.53     77.84 o 
  -4  -2   9      668.41      649.61     55.73 o 
  -3  -2   9      418.46      400.99     29.36 o 
  -2  -2   9       47.63       40.48     14.57 o 
  -1  -2   9     1106.85     1060.64     47.89 o 
   0  -2   9      486.10      427.71     32.01 o 
   1  -2   9       16.62       19.71     13.92 o 
   2  -2   9      343.35      344.66     21.94 o 
   3  -2   9        2.37       10.68     11.48 o 
   4  -2   9      374.86      361.30     21.50 o 
   5  -2   9        1.20       14.03     51.71 o 
   6  -2   9      212.05      191.78     52.38 o 
   7  -2   9        4.01        6.09     32.93 o 
  -9  -1   9      259.11      257.37     54.95 o 
  -8  -1   9      306.91      281.32     53.90 o 
  -7  -1   9      176.08      174.75     63.32 o 
  -6  -1   9      102.11       77.09     44.65 o 
  -5  -1   9      721.59      599.64     65.99 o 
  -4  -1   9      651.37      641.16     36.19 o 
  -3  -1   9     1848.46     1646.14     45.27 o 
  -2  -1   9      276.11      251.52     28.03 o 
  -1  -1   9        3.35       22.27     13.38 o 
   0  -1   9      750.32      779.82     35.09 o 
   1  -1   9      281.36      287.48     23.96 o 
   2  -1   9     1341.16     1368.96     37.29 o 
   3  -1   9      203.63      199.77     17.55 o 
   4  -1   9        2.40       10.89     11.79 o 
   5  -1   9       83.43       72.57     14.99 o 
   6  -1   9      147.75      152.65     52.39 o 
   7  -1   9      140.91      112.42     52.11 o 
  -9   0   9      280.90      304.75     68.31 o 
  -8   0   9       21.29       34.68     51.90 o 
  -7   0   9      823.37      777.01     82.30 o 
  -6   0   9       19.89       31.57     54.39 o 
  -5   0   9       85.92       58.53     15.04 o 
  -4   0   9      433.87      360.06     31.89 o 
  -3   0   9      199.12      223.74     31.49 o 
  -2   0   9     2455.32     2468.88     75.97 o 
  -1   0   9      242.18      251.42     25.62 o 
   0   0   9        0.75       28.95     18.55 o 
   1   0   9       58.05       62.93     15.99 o 
   2   0   9     1230.83     1244.76     42.87 o 
   3   0   9     1323.08     1370.02     41.79 o 
   4   0   9       10.45        6.13      9.14 o 
   5   0   9        2.21        1.93      6.62 o 
   6   0   9        0.05        6.33     46.38 o 
  -9   1   9        5.47       11.95     39.29 o 
  -8   1   9      117.26      106.40     50.60 o 
  -7   1   9      484.84      448.79     75.06 o 
  -6   1   9     2067.96     2046.96    120.89 o 
  -5   1   9       61.44       54.27     15.71 o 
  -4   1   9      144.97      111.62     20.55 o 
  -3   1   9      416.09      384.33     32.34 o 
  -2   1   9      736.36      799.64     36.15 o 
  -1   1   9     2162.15     2391.56    121.12 o 
   0   1   9      460.94      518.21     30.69 o 
   1   1   9      287.44      246.89     25.04 o 
   2   1   9      232.08      207.67     26.49 o 
   3   1   9      211.99      255.56     32.99 o 
   4   1   9       54.52       44.89     14.77 o 
   5   1   9       55.00       51.28     54.15 o 
   6   1   9        5.85        4.64     37.14 o 
  -9   2   9       21.06       27.55     39.05 o 
  -8   2   9       40.73       90.86     80.21 o 
  -7   2   9      109.96      102.80     50.82 o 
  -6   2   9      663.51      577.15    123.00 o 
  -5   2   9     2356.22     2495.81    340.36 o 
  -4   2   9      252.39      249.85     29.81 o 
  -3   2   9      826.34      932.42     67.18 o 
  -2   2   9      278.63      292.91     28.71 o 
  -1   2   9      224.57      243.34     24.08 o 
   0   2   9     1985.26     1916.48     60.14 o 
   1   2   9     1363.33     1315.37     50.48 o 
   2   2   9      232.65      237.33     37.60 o 
   3   2   9        0.55        2.65     10.33 o 
   4   2   9       26.77       23.13     12.93 o 
   5   2   9        0.26       12.01     10.80 o 
  -9   3   9       63.00       45.68     42.98 o 
  -8   3   9      508.24      633.04    133.31 o 
  -7   3   9      120.13      216.29     72.66 o 
  -6   3   9      190.59      141.20     32.64 o 
  -5   3   9      632.43      723.10     76.66 o 
  -4   3   9      373.26      358.31     41.16 o 
  -3   3   9     2676.77     3038.61    123.21 o 
  -2   3   9       20.00       13.02     19.48 o 
  -1   3   9       26.77       41.76     17.49 o 
   0   3   9       26.92       32.74     14.50 o 
   1   3   9      313.88      294.63     31.56 o 
   2   3   9      882.98      809.22     51.09 o 
   3   3   9       29.59       23.04     15.31 o 
   4   3   9       29.23       33.29     20.89 o 
  -9   4   9      155.12      250.77     73.51 o 
  -8   4   9       10.92        8.30     52.67 o 
  -7   4   9      849.37     1414.05    137.33 o 
  -6   4   9       25.14       36.00     29.18 o 
  -5   4   9      309.89      319.14     94.57 o 
  -4   4   9      432.10      502.27     52.87 o 
  -3   4   9        5.04       16.58     16.32 o 
  -2   4   9     1175.04     1200.79     47.97 o 
  -1   4   9      175.34      176.57     24.31 o 
   0   4   9      235.17      217.71     33.43 o 
   1   4   9      158.33      131.37     27.97 o 
   2   4   9      268.88      254.67     32.82 o 
   3   4   9      260.82      229.06     25.63 o 
   4   4   9        5.52       12.41     18.74 o 
  -9   5   9        8.16       11.40     59.27 o 
  -8   5   9       59.26      136.16     80.53 o 
  -7   5   9      657.01      663.82    218.75 o 
  -6   5   9      261.52      369.93    117.50 o 
  -5   5   9       76.44       92.91     21.65 o 
  -4   5   9        5.91       29.03     17.20 o 
  -3   5   9       33.42       30.21     21.30 o 
  -2   5   9     1375.30     1364.42     86.69 o 
  -1   5   9       36.86       51.90     25.31 o 
   0   5   9      255.04      264.74     38.41 o 
   1   5   9       11.81       25.48     27.34 o 
   2   5   9        1.36        7.21     17.66 o 
   3   5   9       74.17       65.68     22.66 o 
  -9   6   9      187.69      277.73     85.02 o 
  -8   6   9       32.23       62.55     60.27 o 
  -7   6   9       43.86       32.35     27.24 o 
  -6   6   9      676.57      691.36     96.23 o 
  -5   6   9      115.50      100.54     26.58 o 
  -4   6   9      738.19      698.23     65.82 o 
  -3   6   9        5.58       29.03     22.68 o 
  -2   6   9        6.92       -4.38     26.30 o 
  -1   6   9      400.67      448.62     74.56 o 
   0   6   9       14.31       25.93     21.56 o 
   1   6   9      385.09      320.65     45.18 o 
  -8   7   9      351.18      525.37    118.47 o 
  -7   7   9       31.71       35.71     37.95 o 
  -6   7   9        1.95        0.77     15.72 o 
  -5   7   9      253.05      244.95     40.80 o 
  -4   7   9       12.91        6.71     19.83 o 
  -3   7   9      598.88      636.42     57.87 o 
  -2   7   9       72.48       75.99     32.42 o 
  -1   7   9       20.45       19.96     20.90 o 
   0   7   9       62.85       53.88     27.56 o 
  -7   8   9      219.19      208.91    105.63 o 
  -6   8   9       50.00       28.82     30.48 o 
  -5   8   9       22.63       37.07     18.26 o 
  -4   8   9       22.31       28.13     25.05 o 
  -3   8   9      244.93      249.95     39.76 o 
  -2   8   9      164.88      210.46     39.78 o 
   1 -11  10       38.09        5.40     23.62 o 
   2 -11  10        2.59       26.46     39.60 o 
   3 -11  10       68.73       66.91     35.33 o 
   4 -11  10       63.96       46.99     25.34 o 
   5 -11  10       14.09       11.07     20.81 o 
   6 -11  10        0.01        3.12     14.72 o 
  -1 -10  10      592.70      542.01     65.00 o 
   0 -10  10        9.95       35.15     46.67 o 
   1 -10  10        0.89        9.07     13.41 o 
   2 -10  10        2.81       29.42     21.85 o 
   3 -10  10       35.18       33.46     20.18 o 
   4 -10  10       17.55       11.53     14.59 o 
   5 -10  10       23.16        2.93     11.23 o 
   6 -10  10      103.88       80.16     29.84 o 
   7 -10  10       41.19       28.91     14.54 o 
  -2  -9  10       53.97       70.62     40.88 o 
  -1  -9  10       75.37       59.96     35.59 o 
   0  -9  10      102.68       80.08     36.27 o 
   1  -9  10      100.31       99.03     24.42 o 
   2  -9  10       63.64       51.84     17.22 o 
   3  -9  10       17.98       11.51     11.69 o 
   4  -9  10       70.67       58.77     18.07 o 
   5  -9  10        0.27        4.79      7.85 o 
   6  -9  10       10.71       10.34      9.70 o 
   7  -9  10        4.63        4.72     13.78 o 
  -4  -8  10      158.59      109.42     44.01 o 
  -3  -8  10      221.09      248.58     57.60 o 
  -2  -8  10      468.08      427.27     66.27 o 
   0  -8  10      214.35      199.88     47.74 o 
   1  -8  10       14.53       24.02     22.46 o 
   2  -8  10      862.60      803.50     49.88 o 
   3  -8  10      331.14      306.84     28.61 o 
   4  -8  10        7.68       11.06      8.37 o 
   5  -8  10        0.41        9.12      9.03 o 
   6  -8  10        3.60        3.59      7.58 o 
   7  -8  10       35.79       18.80     14.40 o 
   8  -8  10       42.03       29.04     26.49 o 
  -5  -7  10        2.03       40.70     44.93 o 
  -4  -7  10       74.51       60.62     37.34 o 
  -3  -7  10       92.66      106.60     50.88 o 
  -2  -7  10      454.55      412.06     59.27 o 
  -1  -7  10      399.52      399.75     81.22 o 
   0  -7  10       83.66       82.27     24.19 o 
   1  -7  10       12.16       23.92     20.48 o 
   2  -7  10       69.46       83.51     19.23 o 
   3  -7  10      261.34      297.82     25.73 o 
   4  -7  10       11.09       10.34      9.37 o 
   5  -7  10        7.24       10.07      9.03 o 
   6  -7  10        5.79        6.86      6.00 o 
   7  -7  10       32.89       45.53     42.73 o 
   8  -7  10        7.41       27.39     35.04 o 
  -5  -6  10        2.85       23.84     37.75 o 
  -4  -6  10       75.54       43.59     29.52 o 
  -3  -6  10       23.88       35.71     41.00 o 
  -2  -6  10      284.54      347.24     63.22 o 
  -1  -6  10      220.92      216.33     34.28 o 
   0  -6  10      235.22      225.43     26.37 o 
   1  -6  10       52.25       54.78     17.40 o 
   2  -6  10       92.84       75.30     15.18 o 
   3  -6  10      234.49      257.14     24.21 o 
   4  -6  10      154.23      138.91     17.15 o 
   5  -6  10       43.51       44.19     13.12 o 
   6  -6  10       58.00      101.38     48.76 o 
   7  -6  10        0.65        3.10     27.83 o 
   8  -6  10        2.28        6.66     26.64 o 
  -6  -5  10      280.76      288.64     61.85 o 
  -5  -5  10      448.29      533.74     79.49 o 
  -4  -5  10      213.07      247.50     72.53 o 
  -3  -5  10     1202.10     1221.85     97.58 o 
  -2  -5  10      337.49      285.35     67.45 o 
  -1  -5  10        9.51       36.17     21.19 o 
   0  -5  10      423.02      438.66     34.94 o 
   1  -5  10      247.06      241.73     25.17 o 
   2  -5  10      830.14      853.18     36.77 o 
   3  -5  10      121.05      105.40     15.98 o 
   4  -5  10      183.55      199.11     20.02 o 
   5  -5  10        5.22        8.01      6.76 o 
   6  -5  10      115.18      144.26     55.08 o 
   7  -5  10       38.31       51.97     40.95 o 
   8  -5  10       30.27       20.46     42.03 o 
  -7  -4  10      293.42      353.89     65.10 o 
  -6  -4  10       86.72       56.14     37.18 o 
  -5  -4  10      443.08      461.78     84.24 o 
  -4  -4  10       81.27       54.23     41.70 o 
  -3  -4  10      918.84     1027.16     82.34 o 
  -2  -4  10     2135.23     2113.24     55.43 o 
  -1  -4  10      554.22      525.65     36.01 o 
   0  -4  10       17.76       28.07     16.62 o 
   1  -4  10      385.15      384.66     32.96 o 
   2  -4  10     1308.98     1411.61     55.57 o 
   3  -4  10      145.75      154.12     20.42 o 
   4  -4  10       22.60       20.92      9.36 o 
   5  -4  10        0.19       35.97     54.24 o 
   6  -4  10      110.49       70.58     41.58 o 
   7  -4  10       84.62       63.01     47.49 o 
  -7  -3  10      736.24      784.79     96.24 o 
  -6  -3  10       59.64       63.84     39.42 o 
  -5  -3  10       65.18       59.47     37.71 o 
  -4  -3  10       36.14       32.27     60.96 o 
  -3  -3  10      220.70      217.24     26.30 o 
  -2  -3  10     3576.45     3621.28     99.22 o 
  -1  -3  10      158.59      149.40     20.29 o 
   0  -3  10      478.43      446.98     31.31 o 
   1  -3  10        7.93       15.91     15.65 o 
   2  -3  10       27.47       38.61     16.10 o 
   3  -3  10     1049.94     1111.77     85.38 o 
   4  -3  10        1.05        4.48      7.44 o 
   5  -3  10       18.11       24.95     33.90 o 
   6  -3  10        1.18       24.22     37.39 o 
   7  -3  10       21.10       26.83     40.98 o 
  -8  -2  10        0.95       47.30     50.29 o 
  -7  -2  10      259.21      264.39     57.82 o 
  -6  -2  10      654.15      679.03     81.20 o 
  -5  -2  10        3.91       28.70     41.28 o 
  -4  -2  10       47.69       38.84     44.90 o 
  -3  -2  10      132.39       78.64     17.73 o 
  -2  -2  10      123.30      132.30     29.89 o 
  -1  -2  10      997.33      920.93     41.86 o 
   0  -2  10      253.75      258.13     27.01 o 
   1  -2  10      375.18      341.29     29.26 o 
   2  -2  10       69.82       73.65     15.16 o 
   3  -2  10      322.70      338.90     24.61 o 
   4  -2  10       13.81       18.70     11.94 o 
   5  -2  10      299.13      289.05     79.81 o 
   6  -2  10       86.03      115.53     62.25 o 
   7  -2  10       11.31       10.19     31.11 o 
  -8  -1  10      291.68      249.45     57.76 o 
  -7  -1  10       38.44       27.13     49.74 o 
  -6  -1  10      515.08      548.50     83.96 o 
  -5  -1  10        7.28       35.41     61.87 o 
  -4  -1  10     2051.49     1850.10    106.99 o 
  -3  -1  10     1200.28     1055.40     81.92 o 
  -2  -1  10      117.70       96.39     18.78 o 
  -1  -1  10       94.77       81.97     20.12 o 
   0  -1  10       24.99       23.04     16.74 o 
   1  -1  10     1783.30     2024.33     90.24 o 
   2  -1  10       28.02       15.00     14.52 o 
   3  -1  10       68.02       36.47     13.53 o 
   4  -1  10       23.22       21.73     17.41 o 
   5  -1  10        4.42       10.02     13.82 o 
   6  -1  10       89.22       90.54     47.59 o 
  -8   0  10      500.93      445.90     71.80 o 
  -7   0  10      206.55      185.94     54.48 o 
  -6   0  10        0.96       -0.20     38.46 o 
  -5   0  10      437.40      324.50     60.58 o 
  -4   0  10        1.66       14.49     25.86 o 
  -3   0  10     3403.05     3626.89    101.15 o 
  -2   0  10      406.87      387.53     31.32 o 
  -1   0  10      124.76      136.31     20.51 o 
   0   0  10       18.32       33.65     13.45 o 
   1   0  10       29.03       36.71     15.62 o 
   2   0  10     1700.95     1882.94    110.86 o 
   3   0  10       21.27       17.79     12.18 o 
   4   0  10        4.02       14.71     14.18 o 
   5   0  10        2.73        4.00     12.08 o 
   6   0  10        5.17       23.11     34.38 o 
  -9   1  10       17.98       46.99     58.84 o 
  -8   1  10      156.84      172.41     57.00 o 
  -7   1  10     1110.00     1243.50    100.39 o 
  -6   1  10       10.64       12.53     44.11 o 
  -5   1  10      134.37      200.77     73.18 o 
  -4   1  10       35.12       31.19     17.27 o 
  -3   1  10      639.98      709.72     50.72 o 
  -2   1  10     2163.23     2517.92    130.89 o 
  -1   1  10      708.10      750.06     37.85 o 
   0   1  10      436.32      433.20     28.29 o 
   1   1  10      101.28      108.56     21.55 o 
   2   1  10      443.17      528.95     39.81 o 
   3   1  10       75.77       79.09     22.22 o 
   4   1  10      190.79      167.37     24.99 o 
   5   1  10      133.30       80.55     40.62 o 
  -9   2  10      130.03       80.64     47.78 o 
  -8   2  10       28.55       33.14     62.67 o 
  -7   2  10      117.74      107.73     52.69 o 
  -6   2  10      240.81      422.96     79.64 o 
  -5   2  10      154.32      224.16     61.75 o 
  -4   2  10      846.69      836.43     93.14 o 
  -3   2  10      152.32      151.68     24.89 o 
  -2   2  10      131.75      161.81     23.94 o 
  -1   2  10      319.14      363.47     30.00 o 
   0   2  10       14.71       31.05     21.77 o 
   1   2  10     1490.71     1502.76     79.54 o 
   2   2  10        7.36       13.27     11.82 o 
   3   2  10       17.50       22.31     11.31 o 
   4   2  10        0.05        5.77     11.61 o 
  -9   3  10      222.45      252.24     74.44 o 
  -8   3  10      193.21      245.75     87.44 o 
  -7   3  10        4.24       36.89     57.10 o 
  -6   3  10      555.00      856.53    139.65 o 
  -5   3  10        1.64        1.03     22.53 o 
  -4   3  10      992.52     1227.34    187.91 o 
  -3   3  10        4.29       23.39     14.74 o 
  -2   3  10        7.27       10.87     16.00 o 
  -1   3  10      820.44      823.17     47.45 o 
   0   3  10      736.36      655.62     50.64 o 
   1   3  10      438.71      423.49     42.48 o 
   2   3  10        2.46       21.73     16.57 o 
   3   3  10        2.21        1.72     14.25 o 
   4   3  10       36.70       24.30     20.17 o 
  -9   4  10        6.13       13.04     47.36 o 
  -8   4  10      706.64     1131.08    123.44 o 
  -7   4  10       36.33       71.50     78.42 o 
  -6   4  10        8.87       67.22     83.35 o 
  -5   4  10      201.35      248.53     81.05 o 
  -4   4  10      223.92      267.70     39.69 o 
  -3   4  10     2387.37     2917.38    108.13 o 
  -2   4  10       31.40       37.06     27.37 o 
  -1   4  10       96.81       95.46     29.16 o 
   0   4  10        6.68       20.67     25.05 o 
   1   4  10      136.84      143.00     28.32 o 
   2   4  10      173.78      192.70     40.55 o 
   3   4  10       23.31       47.05     26.49 o 
  -8   5  10       59.22       66.91     60.79 o 
  -7   5  10      610.25      846.52    126.85 o 
  -6   5  10      193.68      270.44     87.48 o 
  -5   5  10      351.58      321.58     50.32 o 
  -4   5  10        0.82       17.23     17.07 o 
  -3   5  10      322.72      319.04     51.12 o 
  -2   5  10      162.48      200.70     39.71 o 
  -1   5  10      355.73      345.31     64.49 o 
   0   5  10      183.58      157.05     37.93 o 
   1   5  10        1.09       12.53     21.02 o 
   2   5  10       65.87       56.25     24.58 o 
  -8   6  10        9.02       30.72     60.92 o 
  -7   6  10      282.58      529.61    101.03 o 
  -6   6  10      154.76      212.67     65.20 o 
  -5   6  10      444.56      464.72    105.95 o 
  -4   6  10        6.42       21.34     19.58 o 
  -3   6  10       18.18       30.54     23.75 o 
  -2   6  10      367.01      359.43     54.21 o 
  -1   6  10        2.10       19.97     24.40 o 
   0   6  10      402.64      419.67     43.81 o 
  -6   7  10       94.65       81.93     41.23 o 
  -5   7  10       24.03       19.63     17.57 o 
  -4   7  10      787.72      746.44    131.99 o 
  -3   7  10        2.88        0.40     19.64 o 
  -2   7  10        1.03       21.92     20.75 o 
   3 -11  11       21.66        5.05     23.55 o 
   4 -11  11        7.99       24.88     27.20 o 
   0 -10  11      212.92      165.26     41.55 o 
   1 -10  11        0.16        5.84     25.51 o 
   2 -10  11       32.02       34.26     28.37 o 
   3 -10  11       67.47       35.07     24.54 o 
   4 -10  11       31.63       32.50     31.51 o 
   5 -10  11       30.15       15.95     17.45 o 
   6 -10  11        4.21       12.70     17.70 o 
  -2  -9  11       35.67       41.03     47.23 o 
  -1  -9  11       87.06       59.52     48.22 o 
   0  -9  11        1.18        6.70     29.91 o 
   1  -9  11      133.80       43.51     26.57 o 
   2  -9  11       10.51       19.88     16.61 o 
   3  -9  11      134.74      121.38     29.19 o 
   4  -9  11       33.79       19.82     14.99 o 
   5  -9  11       39.34       22.64      9.80 o 
   6  -9  11        5.54        6.93      7.42 o 
  -3  -8  11      267.94      252.75     53.87 o 
  -2  -8  11        3.80        9.75     31.83 o 
  -1  -8  11        2.37       47.16     46.04 o 
   0  -8  11       33.81       25.86     32.16 o 
   1  -8  11      439.81      454.60     64.39 o 
   2  -8  11       72.47       60.03     18.86 o 
   3  -8  11       29.27       26.98     14.28 o 
   4  -8  11       70.48       52.52     14.39 o 
   5  -8  11       32.22       28.65     11.07 o 
   6  -8  11       98.46      104.71     19.63 o 
   7  -8  11        1.97        9.34     25.83 o 
  -4  -7  11       17.56        6.84     33.80 o 
  -3  -7  11      447.60      508.83     67.63 o 
  -2  -7  11      180.07      143.51     52.15 o 
  -1  -7  11      178.68      167.89     50.13 o 
   0  -7  11      116.59      115.86     40.21 o 
   1  -7  11       31.43       22.13     17.69 o 
   2  -7  11      246.39      257.40     27.64 o 
   3  -7  11       38.78       23.67     10.88 o 
   4  -7  11       52.27       38.21     17.29 o 
   5  -7  11        1.55        7.71      9.05 o 
   6  -7  11       73.30       48.59     12.22 o 
   7  -7  11       27.34       30.16     30.52 o 
  -5  -6  11       96.37      125.71     57.44 o 
  -4  -6  11        7.74       14.42     42.23 o 
  -3  -6  11      261.98      243.15     73.86 o 
  -2  -6  11     1327.89     1432.04     94.47 o 
  -1  -6  11      120.67      123.56     44.58 o 
   0  -6  11      616.63      610.89     63.10 o 
   1  -6  11      165.46      128.53     20.83 o 
   2  -6  11      768.81      868.76     42.65 o 
   3  -6  11       73.67       75.38     15.20 o 
   4  -6  11      415.93      418.76     32.03 o 
   5  -6  11       26.02       14.77      8.60 o 
   6  -6  11        2.25       25.47     47.81 o 
   7  -6  11       16.12        8.34     29.25 o 
  -6  -5  11      327.60      389.43     71.80 o 
  -5  -5  11       83.17       44.10     33.74 o 
  -4  -5  11      633.84      650.47    103.07 o 
  -3  -5  11       38.05       49.30     47.91 o 
  -2  -5  11       87.71       57.52     36.19 o 
  -1  -5  11     1605.03     1672.01     98.02 o 
   0  -5  11     1580.78     1663.64     51.69 o 
   1  -5  11     1102.03     1083.72     40.86 o 
   2  -5  11       24.94       38.16     17.10 o 
   3  -5  11       31.40       35.77     12.36 o 
   4  -5  11       49.57       34.13     11.32 o 
   5  -5  11      207.01      258.27     25.52 o 
   6  -5  11       25.02       56.04     49.69 o 
   7  -5  11       12.81       39.11     51.98 o 
  -6  -4  11      196.17      173.24     69.24 o 
  -5  -4  11       46.05       63.00     60.35 o 
  -4  -4  11      742.43      818.46     83.48 o 
  -3  -4  11      288.48      273.96     51.40 o 
  -2  -4  11      108.56       75.27     38.34 o 
  -1  -4  11      277.14      219.38     37.39 o 
   0  -4  11        3.25       17.53     15.51 o 
   1  -4  11      423.81      462.45     33.32 o 
   2  -4  11       30.41       22.40     16.01 o 
   3  -4  11       23.88       32.09     15.21 o 
   4  -4  11        1.36        6.22     11.57 o 
   5  -4  11      102.53      107.60     10.86 o 
   6  -4  11       78.73       79.19     43.24 o 
   7  -4  11        9.05        4.15     27.77 o 
  -7  -3  11      144.90      171.33     52.17 o 
  -6  -3  11      106.64       63.81     35.91 o 
  -5  -3  11        2.65       48.77     59.29 o 
  -4  -3  11      255.66      215.45     60.91 o 
  -3  -3  11      671.02      732.73     79.03 o 
  -2  -3  11       82.20       41.41     15.72 o 
  -1  -3  11      834.07      750.09     48.27 o 
   0  -3  11      129.74       97.04     19.41 o 
   1  -3  11      197.91      238.88     31.30 o 
   2  -3  11      273.94      251.49     26.36 o 
   3  -3  11       24.89       34.24     12.70 o 
   4  -3  11       37.42       22.72     11.90 o 
   5  -3  11        2.37       -7.86     39.38 o 
   6  -3  11       10.91       10.18     29.26 o 
  -7  -2  11      617.21      495.36     85.51 o 
  -6  -2  11       89.28      137.36     56.38 o 
  -5  -2  11      683.60      590.41     73.94 o 
  -4  -2  11       40.70       17.35     47.17 o 
  -3  -2  11      693.37      685.48     73.23 o 
  -2  -2  11      604.22      582.08    109.73 o 
  -1  -2  11     1569.98     1379.06     80.47 o 
   0  -2  11      705.89      686.94     40.78 o 
   1  -2  11        0.38        7.75     15.07 o 
   2  -2  11      120.20      161.45     31.20 o 
   3  -2  11       17.04       22.54     13.78 o 
   4  -2  11      371.55      378.90     52.26 o 
   5  -2  11      102.15       44.26     37.21 o 
   6  -2  11       13.81       21.26     48.55 o 
  -8  -1  11        0.04        3.04     35.84 o 
  -7  -1  11      155.87      213.36     64.66 o 
  -6  -1  11      234.87      237.58     65.01 o 
  -5  -1  11      970.17      909.99    106.11 o 
  -4  -1  11      608.14      533.76     65.54 o 
  -3  -1  11        0.93       12.62     36.84 o 
  -2  -1  11     1150.92     1198.42     78.97 o 
  -1  -1  11       15.69       22.61     15.81 o 
   0  -1  11     1357.02     1495.74     52.45 o 
   1  -1  11      384.16      425.88     33.65 o 
   2  -1  11       89.16       67.03     16.93 o 
   3  -1  11      194.52      216.29     24.24 o 
   4  -1  11       22.28       26.00     11.22 o 
   5  -1  11      216.34      214.67     62.76 o 
   6  -1  11       12.36       -3.92     30.76 o 
  -8   0  11      158.44      156.15     49.75 o 
  -7   0  11       40.54       21.83     39.44 o 
  -6   0  11      327.89      260.58     62.82 o 
  -5   0  11       27.09       80.20     62.84 o 
  -4   0  11     1114.05     1203.59     96.61 o 
  -3   0  11      169.05      137.78     22.57 o 
  -2   0  11       44.28       42.60     15.99 o 
  -1   0  11      134.03      143.62     24.22 o 
   0   0  11      416.27      482.39     40.65 o 
   1   0  11      208.52      292.18     29.85 o 
   2   0  11      521.24      526.66     40.49 o 
   3   0  11      307.39      280.54     27.02 o 
   4   0  11       30.52       13.08      9.35 o 
   5   0  11       13.92       29.93     40.58 o 
  -8   1  11      837.03      774.41     90.83 o 
  -7   1  11        7.26        6.12     41.32 o 
  -6   1  11      464.43      427.47     74.02 o 
  -5   1  11       94.75       77.89     56.06 o 
  -4   1  11      244.19      261.09     55.92 o 
  -3   1  11      622.60      852.56     81.05 o 
  -2   1  11      572.07      642.24     53.50 o 
  -1   1  11      111.71      131.96     26.14 o 
   0   1  11       80.03       60.89     19.22 o 
   1   1  11      229.54      244.64     27.33 o 
   2   1  11       74.11       61.77     18.25 o 
   3   1  11      318.25      300.98     34.15 o 
   4   1  11       33.41       31.57     18.75 o 
  -8   2  11      139.68      121.05     57.70 o 
  -7   2  11      469.70      580.28     91.31 o 
  -6   2  11      597.64      635.83    115.97 o 
  -5   2  11      282.80      432.43     95.69 o 
  -4   2  11      214.88      182.90     53.15 o 
  -3   2  11      683.98      988.12    105.00 o 
  -2   2  11       45.91       45.87     18.88 o 
  -1   2  11      729.59      836.18     94.67 o 
   0   2  11      279.33      295.75     36.17 o 
   1   2  11      245.21      226.15     30.20 o 
   2   2  11        3.51        5.82     15.34 o 
   3   2  11        8.76        9.30     37.02 o 
   4   2  11      120.39      109.70     27.24 o 
  -8   3  11       16.18       15.53     51.54 o 
  -7   3  11      256.23      353.88     78.41 o 
  -6   3  11       41.65       47.75     85.63 o 
  -5   3  11     1947.10     2965.12    176.41 o 
  -4   3  11       59.79       84.44     29.76 o 
  -3   3  11       83.71       79.16     29.09 o 
  -2   3  11        9.03       30.52     31.17 o 
  -1   3  11      346.36      358.93     50.22 o 
   0   3  11      540.18      548.45     89.41 o 
   1   3  11       12.93       18.19     13.13 o 
   2   3  11       27.94       22.28     12.69 o 
   3   3  11        8.69        6.98     24.89 o 
  -8   4  11        0.88       26.03     55.22 o 
  -7   4  11       58.41      115.00     78.62 o 
  -6   4  11      295.01      409.83     99.14 o 
  -5   4  11       48.59      107.30     63.12 o 
  -4   4  11      572.81      862.84    163.69 o 
  -3   4  11       54.23       56.81     26.52 o 
  -2   4  11        5.58        6.88     22.64 o 
  -1   4  11      205.96      177.41     41.66 o 
   0   4  11      103.55       90.61     27.58 o 
   1   4  11      385.74      384.20     86.65 o 
   2   4  11       73.19       51.45     21.66 o 
  -7   5  11      169.00      315.78     82.25 o 
  -6   5  11      338.76      520.55    108.53 o 
  -5   5  11       10.13       21.48     24.23 o 
  -4   5  11      262.58      381.09     63.71 o 
  -3   5  11      344.78      356.62     56.74 o 
  -2   5  11      183.96      174.09     41.46 o 
  -1   5  11      234.26      204.66     46.41 o 
   0   5  11       44.18       37.05     24.43 o 
  -6   6  11      309.84      478.08    103.15 o 
  -5   6  11       27.28       30.41     20.40 o 
  -4   6  11       16.20       17.67     21.02 o 
  -3   6  11       51.53       65.59     26.92 o 
  -2   6  11        7.49       15.63     21.75 o 
  -1   6  11      181.36      178.10     54.71 o 
   1 -10  12       20.86       25.41     24.67 o 
   2 -10  12       46.16       25.29     26.33 o 
   3 -10  12        6.82       39.92     32.50 o 
   4 -10  12       28.58       14.00     28.95 o 
  -1  -9  12      134.74       52.83     28.42 o 
   0  -9  12      100.24       91.25     49.51 o 
   1  -9  12        1.74        4.67     25.31 o 
   2  -9  12       44.48       62.37     37.26 o 
   3  -9  12        0.64       17.94     29.18 o 
   4  -9  12       14.57       11.70     17.56 o 
   5  -9  12        9.79       15.48     16.40 o 
  -2  -8  12       14.87       11.14     31.74 o 
  -1  -8  12        5.13       16.98     45.41 o 
   0  -8  12      735.31      725.56     85.33 o 
   1  -8  12      102.26       48.18     27.89 o 
   2  -8  12        1.29       10.67     25.13 o 
   3  -8  12        1.42        2.41     12.90 o 
   4  -8  12       47.12       36.66     14.04 o 
   5  -8  12      179.06      191.83     30.88 o 
   6  -8  12        2.24       11.93     24.14 o 
  -3  -7  12       77.71       84.66     53.59 o 
  -2  -7  12       24.57       21.51     31.68 o 
   0  -7  12       23.81        7.77     30.97 o 
   1  -7  12      370.83      342.07     69.82 o 
   2  -7  12       11.70       20.63     15.30 o 
   3  -7  12      189.29      171.00     27.59 o 
   4  -7  12      108.32       55.69     15.58 o 
   5  -7  12       17.84        5.61     16.51 o 
   6  -7  12       44.82       37.54     33.01 o 
  -4  -6  12      140.20      112.87     47.29 o 
  -3  -6  12      559.72      625.75     87.75 o 
  -2  -6  12       67.50       44.66     47.11 o 
  -1  -6  12      277.89      318.92     61.85 o 
   0  -6  12        0.38        5.76     48.85 o 
   1  -6  12      184.52      168.40     33.54 o 
   2  -6  12       47.21       31.08     14.72 o 
   3  -6  12        1.24       12.02     13.12 o 
   4  -6  12       27.43       21.42     16.89 o 
   5  -6  12        2.73       -1.07      7.19 o 
   6  -6  12        7.57        9.37     33.24 o 
  -5  -5  12      439.16      500.22     73.61 o 
  -4  -5  12       12.73        8.74     38.26 o 
  -3  -5  12      117.70      141.16     64.66 o 
  -2  -5  12       32.44        8.71     47.35 o 
  -1  -5  12        9.40       25.15     34.59 o 
   0  -5  12      359.33      309.66     36.30 o 
   1  -5  12        2.38       20.53     14.76 o 
   2  -5  12       78.10       76.74     18.09 o 
   3  -5  12       12.55        7.28      9.12 o 
   4  -5  12       63.72       66.04     15.12 o 
   5  -5  12      173.06      142.68     32.59 o 
   6  -5  12        3.32       27.07     36.51 o 
  -6  -4  12       23.48       19.00     41.47 o 
  -5  -4  12      843.58      883.76     98.55 o 
  -4  -4  12      220.63      195.24     54.21 o 
  -3  -4  12       38.58       36.29     33.70 o 
  -2  -4  12      106.91      104.07     36.48 o 
  -1  -4  12      178.25      178.40     43.63 o 
   0  -4  12      559.41      589.85     59.92 o 
   1  -4  12       71.29       74.97     24.24 o 
   2  -4  12      230.88      171.27     31.08 o 
   3  -4  12       77.61       49.25     15.62 o 
   4  -4  12       36.81       33.69     11.75 o 
   5  -4  12       64.04       53.80     55.05 o 
   6  -4  12        0.72        3.79     33.12 o 
  -6  -3  12        0.33       22.33     38.45 o 
  -5  -3  12       81.20       84.85     41.95 o 
  -4  -3  12      658.30      691.65    120.89 o 
  -3  -3  12       82.07       86.87     49.62 o 
  -2  -3  12       72.70       69.36     41.91 o 
  -1  -3  12       87.27       59.86     20.83 o 
   0  -3  12      521.06      486.42     60.62 o 
   1  -3  12      227.77      201.50     28.06 o 
   2  -3  12       28.43       51.64     18.66 o 
   3  -3  12      268.53      248.42     22.37 o 
   4  -3  12       30.54       19.78      8.47 o 
   5  -3  12       38.27       80.41     49.28 o 
   6  -3  12       18.37        6.85     31.13 o 
  -7  -2  12       12.33       21.08     52.36 o 
  -6  -2  12      248.86      273.31     66.37 o 
  -5  -2  12       19.24       -2.57     40.66 o 
  -4  -2  12      556.71      508.45     72.18 o 
  -3  -2  12      921.13      910.20    102.80 o 
  -2  -2  12       97.87      116.89     39.46 o 
  -1  -2  12      754.70      719.60     63.62 o 
   0  -2  12       63.64       30.97     13.87 o 
   1  -2  12      264.37      273.41     26.37 o 
   2  -2  12       51.62       35.75     16.93 o 
   3  -2  12      171.00      214.64     24.29 o 
   4  -2  12      459.14      425.37     40.05 o 
   5  -2  12        2.11       25.76     36.48 o 
  -7  -1  12      127.37       95.44     47.17 o 
  -6  -1  12      858.44      727.96     93.78 o 
  -5  -1  12      520.15      482.70    104.85 o 
  -4  -1  12       11.26       19.46     36.94 o 
  -3  -1  12        2.10       18.63     38.75 o 
  -2  -1  12       44.40       52.03     24.18 o 
  -1  -1  12      216.14      289.38     35.67 o 
   0  -1  12      128.54      125.52     22.93 o 
   1  -1  12      110.89      109.74     20.56 o 
   2  -1  12       16.05        6.41     13.29 o 
   3  -1  12      165.43      147.58     23.15 o 
   4  -1  12      279.46      302.03     30.36 o 
   5  -1  12        2.05       28.85     50.22 o 
  -7   0  12       47.52       46.13     65.25 o 
  -6   0  12       10.29       19.30     58.11 o 
  -5   0  12      857.08      926.36    139.65 o 
  -4   0  12       22.79       46.60     55.17 o 
  -3   0  12       23.30       36.76     25.19 o 
  -2   0  12      143.37       97.47     31.66 o 
  -1   0  12      207.54      222.62     28.79 o 
   0   0  12      305.96      366.53     36.28 o 
   1   0  12       15.13       11.17     14.18 o 
   2   0  12       23.10       38.48     19.54 o 
   3   0  12      215.79      171.88     23.77 o 
   4   0  12        5.58       24.68     17.34 o 
  -7   1  12      216.57      221.69     72.02 o 
  -6   1  12        3.00       10.35     62.15 o 
  -5   1  12      248.08      341.81     78.90 o 
  -4   1  12      927.93     1134.71    110.19 o 
  -3   1  12      173.81      199.41     44.50 o 
  -2   1  12     1205.98     1499.16    257.91 o 
  -1   1  12       17.79        9.89     26.38 o 
   0   1  12       81.68       73.64     20.07 o 
   1   1  12       66.81       84.12     21.96 o 
   2   1  12      413.04      447.41     63.20 o 
   3   1  12      128.02      112.35     25.60 o 
  -7   2  12      218.82      310.32     77.73 o 
  -6   2  12      181.68      219.04     63.64 o 
  -5   2  12       10.87       17.63     45.16 o 
  -4   2  12      455.84      498.93     79.77 o 
  -3   2  12      217.77      310.20     80.01 o 
  -2   2  12      164.18      231.54     43.28 o 
  -1   2  12      169.65      133.93     36.74 o 
   0   2  12       15.19       14.77     23.57 o 
   1   2  12      249.42      335.41     42.49 o 
   2   2  12        6.51       15.45     22.14 o 
   3   2  12      197.93      276.42     37.61 o 
  -7   3  12       17.37       64.12     74.52 o 
  -6   3  12      573.52     1034.58    145.10 o 
  -5   3  12       99.30      112.61     63.47 o 
  -4   3  12      243.62      265.14     88.02 o 
  -3   3  12       86.46      123.20     47.97 o 
  -2   3  12       32.26       26.52     25.62 o 
  -1   3  12      696.78      800.91    149.28 o 
   0   3  12      104.76      106.93     55.05 o 
   1   3  12       27.08       41.49     50.08 o 
   2   3  12        1.89        6.76     20.14 o 
  -7   4  12        1.81       28.76     59.89 o 
  -6   4  12       44.14       93.54     80.31 o 
  -5   4  12      508.02      796.18    110.56 o 
  -4   4  12        6.90       14.41     24.71 o 
  -3   4  12      379.65      504.82    129.13 o 
  -2   4  12        0.92        6.23     29.85 o 
  -1   4  12      134.48      151.26     34.03 o 
   0   4  12       82.37       83.97     31.06 o 
  -6   5  12        0.69       48.60     72.56 o 
  -5   5  12      145.05      167.45     62.74 o 
  -4   5  12      340.93      503.56     89.73 o 
  -3   5  12      445.55      474.11     48.56 o 
  -2   5  12      308.99      271.20     59.43 o 
  -1   5  12      128.48       84.78     27.96 o 
   1  -9  13        7.75       34.38     45.30 o 
   2  -9  13       73.51       53.88     42.47 o 
   3  -9  13       43.66       33.05     24.23 o 
   4  -9  13       52.13       32.43     25.20 o 
  -1  -8  13      231.87      238.97     48.68 o 
   0  -8  13      434.47      360.88     55.41 o 
   1  -8  13      186.23      186.90     52.48 o 
   2  -8  13       13.83        6.23     20.82 o 
   3  -8  13        0.58       16.49     25.29 o 
   4  -8  13       98.56       52.98     19.43 o 
   5  -8  13       24.74       25.76     14.89 o 
  -3  -7  13       46.97       50.85     48.61 o 
  -2  -7  13       14.81       31.47     35.74 o 
  -1  -7  13       90.90       48.75     36.58 o 
   0  -7  13       12.40       17.87     30.69 o 
   1  -7  13      165.77      126.64     33.94 o 
   2  -7  13       89.89       60.25     36.05 o 
   3  -7  13        2.79        8.91     13.77 o 
   4  -7  13       12.19       23.04     14.11 o 
   5  -7  13       21.82       28.59     38.01 o 
  -4  -6  13      352.84      364.82     68.38 o 
  -3  -6  13       36.55       11.05     33.37 o 
  -2  -6  13      320.88      311.27     72.64 o 
  -1  -6  13       91.10       50.09     37.39 o 
   0  -6  13       91.55       98.80     44.33 o 
   1  -6  13      169.83      185.94     61.78 o 
   2  -6  13      158.12      165.20     28.80 o 
   3  -6  13      227.37      201.71     36.17 o 
   4  -6  13       10.51       18.72     15.89 o 
   5  -6  13        4.37       10.46     27.06 o 
  -4  -5  13       60.62       68.10     54.94 o 
  -3  -5  13        9.36       33.04     50.52 o 
  -2  -5  13      344.29      342.07     73.20 o 
  -1  -5  13       27.19       37.72     36.58 o 
   0  -5  13        9.23       31.59     43.04 o 
   1  -5  13        2.25        5.22     14.11 o 
   2  -5  13       44.04       37.11     15.13 o 
   3  -5  13      264.49      317.54     38.38 o 
   4  -5  13        2.22        2.59     10.25 o 
   5  -5  13       15.42       -2.57     27.30 o 
  -5  -4  13      214.99      185.07     53.51 o 
  -4  -4  13       34.53       67.15     37.39 o 
  -3  -4  13       39.21       34.93     44.80 o 
  -2  -4  13        6.58       19.68     36.67 o 
  -1  -4  13      816.59      750.67     78.20 o 
   0  -4  13      161.62      115.91     29.99 o 
   1  -4  13      223.32      227.24     42.96 o 
   2  -4  13        0.43       12.97     12.91 o 
   3  -4  13        3.78       12.12     10.84 o 
   4  -4  13      242.53      253.07     32.68 o 
   5  -4  13        0.24       -9.86     40.67 o 
  -5  -3  13      536.91      546.03     72.24 o 
  -4  -3  13        2.18       11.55     35.85 o 
  -3  -3  13      565.47      485.00     85.96 o 
  -2  -3  13      116.89       68.33     36.73 o 
  -1  -3  13       14.54       28.33     21.29 o 
   0  -3  13      324.15      336.65     44.70 o 
   1  -3  13        6.26       13.65     12.40 o 
   2  -3  13       40.90       37.05     15.06 o 
   3  -3  13       58.40       42.88     13.70 o 
   4  -3  13       16.98       16.95     16.33 o 
   5  -3  13      105.92       83.08     47.85 o 
  -6  -2  13        1.62       16.91     35.98 o 
  -5  -2  13      114.57      104.10     39.15 o 
  -4  -2  13      275.29      320.48     72.81 o 
  -3  -2  13      344.68      346.33     73.44 o 
  -2  -2  13      235.78      295.44     59.13 o 
  -1  -2  13       31.22       16.05     16.64 o 
   0  -2  13       42.22       61.01     20.83 o 
   1  -2  13       14.66       13.84     14.56 o 
   2  -2  13      374.74      415.75     39.91 o 
   3  -2  13        3.24       19.00     22.76 o 
   4  -2  13       59.21       25.86     42.39 o 
  -6  -1  13      317.48      326.63     78.83 o 
  -5  -1  13       49.74       41.85     55.45 o 
  -4  -1  13       13.54       10.57     38.63 o 
  -3  -1  13       73.17       25.67     36.68 o 
  -2  -1  13      455.20      540.19     62.70 o 
  -1  -1  13      453.87      472.02     62.35 o 
   0  -1  13      234.26      204.85     25.81 o 
   1  -1  13       30.53       16.02     14.04 o 
   2  -1  13       21.48       22.98     11.88 o 
   3  -1  13       33.68       39.34     45.47 o 
   4  -1  13       38.33       31.85     40.19 o 
  -6   0  13      652.65      748.17     82.85 o 
  -5   0  13       85.45      110.73     59.73 o 
  -4   0  13      209.88      234.64     85.25 o 
  -3   0  13       81.07       61.02     30.60 o 
  -2   0  13      582.63      582.27     93.49 o 
  -1   0  13      898.59     1008.27    103.16 o 
   0   0  13       18.14       39.88     19.46 o 
   1   0  13       41.96       32.23     16.49 o 
   2   0  13        0.13        7.73     14.28 o 
   3   0  13      333.14      370.03     44.83 o 
  -6   1  13       57.96      231.21     83.16 o 
  -5   1  13      562.10      774.95     91.96 o 
  -4   1  13       91.89       96.58     46.68 o 
  -3   1  13      558.09      697.72    105.50 o 
  -2   1  13      184.26      172.99     39.21 o 
  -1   1  13       80.02       79.73     29.01 o 
   0   1  13      332.90      362.66    100.06 o 
   1   1  13      107.99      119.89     24.50 o 
   2   1  13       85.88       84.87     32.57 o 
  -6   2  13       30.04       44.03     46.03 o 
  -5   2  13       53.61       77.01     56.22 o 
  -4   2  13      189.19      190.10     69.24 o 
  -3   2  13      543.08      750.86    145.50 o 
  -2   2  13      116.66      135.30     33.62 o 
  -1   2  13       64.79       47.68     36.94 o 
   0   2  13       59.02       58.37     26.26 o 
   1   2  13        8.41       19.26     28.80 o 
  -6   3  13      137.68      264.57     99.03 o 
  -5   3  13      298.73      387.83     90.29 o 
  -4   3  13        0.81       17.05     15.72 o 
  -3   3  13       82.74       80.97     27.20 o 
  -2   3  13      761.37      977.84     96.78 o 
  -1   3  13       38.80       31.25     22.85 o 
   0   3  13      309.71      318.10    106.43 o 
  -5   4  13       20.54       59.76     51.44 o 
  -4   4  13      121.99      143.91     44.55 o 
  -3   4  13       42.89       70.64     37.71 o 
  -2   4  13      137.78      138.03     58.61 o 
   1  -8  14       80.45       39.47     25.12 o 
   2  -8  14       13.27        4.48     20.60 o 
  -1  -7  14       56.39       40.42     32.59 o 
   0  -7  14       82.98       84.41     33.59 o 
   1  -7  14       16.88       34.13     25.93 o 
   2  -7  14       75.66       30.44     33.78 o 
   3  -7  14       27.35       13.17     18.72 o 
  -2  -6  14       40.42       40.83     32.25 o 
  -1  -6  14       73.42       45.91     37.09 o 
   0  -6  14       59.25       66.27     38.86 o 
   1  -6  14       34.67       43.38     26.86 o 
   2  -6  14       75.27       81.00     27.75 o 
   3  -6  14        0.82       16.28     16.35 o 
   4  -6  14        1.21        9.03     15.47 o 
  -3  -5  14      282.74      355.50     82.23 o 
  -2  -5  14      180.19      166.88     48.21 o 
  -1  -5  14       38.10       37.99     44.68 o 
   0  -5  14        2.56       -0.90     27.63 o 
   1  -5  14        4.08       13.28     16.58 o 
   2  -5  14      120.06      124.74     26.18 o 
   3  -5  14       21.92       10.84     17.47 o 
   4  -5  14       29.23       34.33     42.30 o 
  -4  -4  14        0.81        2.86     32.25 o 
  -3  -4  14        0.31        7.91     30.63 o 
  -2  -4  14      476.73      482.17     86.92 o 
  -1  -4  14       32.26       26.73     30.23 o 
   0  -4  14      170.16      138.75     31.11 o 
   1  -4  14       27.29       15.15     13.94 o 
   2  -4  14       18.24       17.93     11.64 o 
   3  -4  14      104.71      121.23     29.08 o 
   4  -4  14        8.86       -1.92     27.34 o 
  -5  -3  14       21.85       13.95     35.09 o 
  -4  -3  14      389.19      399.57     74.74 o 
  -3  -3  14        8.58       10.93     31.28 o 
  -2  -3  14       41.48       66.80     42.15 o 
  -1  -3  14       88.71       80.45     27.26 o 
   0  -3  14       58.52       25.74     20.39 o 
   1  -3  14      126.80      139.25     25.18 o 
   2  -3  14       67.37       51.03     19.48 o 
   3  -3  14        2.87        5.89     13.85 o 
  -5  -2  14      240.95      236.10     62.70 o 
  -4  -2  14      163.42      136.24     52.13 o 
  -3  -2  14      342.58      388.13     64.78 o 
  -2  -2  14       16.97       14.08     49.39 o 
  -1  -2  14      334.43      350.05     57.89 o 
   0  -2  14        9.24       22.67     22.15 o 
   1  -2  14      485.70      512.88     44.09 o 
   2  -2  14       58.45       36.60     19.87 o 
   3  -2  14        0.05        3.07     14.08 o 
  -5  -1  14        0.34       14.45     40.01 o 
  -4  -1  14        4.74       -2.88     37.86 o 
  -3  -1  14      629.82      737.63     82.08 o 
  -2  -1  14       62.03       78.74     25.87 o 
  -1  -1  14      148.00      170.11     43.61 o 
   0  -1  14       36.50       19.57     22.73 o 
   1  -1  14        4.40       12.73     13.23 o 
   2  -1  14       85.81       76.12     28.95 o 
  -5   0  14      288.29      414.38     77.42 o 
  -4   0  14        4.45       25.15     59.76 o 
  -3   0  14       28.63       40.41     35.27 o 
  -2   0  14      526.97      653.66     81.73 o 
  -1   0  14        5.45       32.42     19.15 o 
   0   0  14       25.03       35.21     20.48 o 
   1   0  14        0.35        8.20     18.08 o 
   2   0  14       30.39       45.60     25.73 o 
  -5   1  14       39.02       30.24     59.89 o 
  -4   1  14      349.41      453.79     78.77 o 
  -3   1  14       12.26       19.07     16.81 o 
  -2   1  14       10.31        6.41     25.00 o 
  -1   1  14       24.65       32.95     28.65 o 
   0   1  14      246.76      303.84     45.05 o 
   1   1  14      145.67      138.06     34.19 o 
  -5   2  14       70.35       57.75     45.07 o 
  -4   2  14      252.62      371.04     62.37 o 
  -3   2  14      182.33      205.49     47.42 o 
  -2   2  14        8.81        9.41     19.16 o 
  -1   2  14        2.28       23.01     26.62 o 
   0  -6  15       22.99       22.11     26.60 o 
   1  -6  15      188.68      182.60     47.12 o 
  -2  -5  15       36.56       21.49     43.86 o 
  -1  -5  15        0.17       26.18     50.06 o 
   0  -5  15        0.30       12.33     26.62 o 
   1  -5  15       30.58       30.05     21.25 o 
   2  -5  15       73.77       50.85     21.95 o 
  -2  -4  15       28.54       33.65     41.79 o 
  -1  -4  15      169.15      104.12     39.60 o 
   0  -4  15        1.71        7.39     14.87 o 
   1  -4  15       23.12       31.65     20.10 o 
   2  -4  15      163.58      169.19     34.68 o 
  -2  -3  15      136.77      148.56     44.18 o 
  -1  -3  15       95.11       64.95     22.41 o 
   0  -3  15       61.49       60.10     24.72 o 
   1  -3  15       16.63       24.53     22.53 o 
   2  -3  15       10.20       16.68     16.13 o 
  -3  -2  15       14.48       24.25     33.14 o 
  -2  -2  15        3.11       29.51     45.56 o 
  -1  -2  15       46.39       25.93     31.56 o 
   0  -2  15      370.79      400.14     53.28 o 
   1  -2  15       34.74       35.86     25.47 o 
  -3  -1  15       91.83      121.73     50.43 o 
  -2  -1  15       94.64       86.73     24.91 o 
  -1  -1  15        0.75       23.62     21.01 o 
   0  -1  15        0.18       12.67     19.11 o 
  -3   0  15      369.46      517.14     57.13 o 
  -2   0  15       12.92       16.99     14.33 o 
  -1   0  15      171.67      158.69     44.40 o 
                                                 
